# Supplementary material for: Predictors of severe or lethal COVID-19, including Angiotensin Converting Enzyme inhibitors and Angiotensin II Receptor Blockers, in a sample of infected Italian citizens
Source: PLoS One. 2020 Jun 24;15(6):e0235248. doi: 10.1371/journal.pone.0235248 (PMC7314008; doi:10.1371/journal.pone.0235248)
Supplement: S1 Appendix — (XLS) [file pone.0235248.s001.xls]

## Sheet: Appendix S1 - Dataset
id	age	sex	diabetes	hypertension	cvd	copd	cancer	renal	ace	arbs	acearbs	covidseverity	verysevere	severe	death	ageclass	ageclass1	ageclass2	ageclass3	ageclass4	ageclass5	ageclass6	ageclass7
1	64.1944	0	0	0	0	0	0	0	0	0	0	0	0	0	0	69.99	0	0	0	0	1	0	0
2	76.9172	1	0	1	1	0	0	0	0	1	1	2	1	1	1	79.99	0	0	0	0	0	1	0
3	23.4606	0	0	0	0	0	0	0	0	0	0	0	0	0	0	39.99	0	1	0	0	0	0	0
4	30.4476	0	0	0	0	0	0	0	0	0	0	0	0	0	0	39.99	0	1	0	0	0	0	0
5	55.2991	1	0	0	0	0	0	0	0	0	0	1	0	1	0	59.99	0	0	0	1	0	0	0
6	67.6523	1	0	0	0	0	0	0	0	0	0	1	0	1	0	69.99	0	0	0	0	1	0	0
7	67.8932	1	0	1	1	0	0	0	1	1	1	1	0	1	0	69.99	0	0	0	0	1	0	0
8	86.2177	0	1	0	0	0	0	0	0	0	0	1	0	1	0	120	0	0	0	0	0	0	1
9	59.4743	1	1	0	0	0	0	0	0	0	0	0	0	0	0	59.99	0	0	0	1	0	0	0
10	47.8604	1	0	0	0	0	0	0	0	0	0	1	0	1	0	49.99	0	0	1	0	0	0	0
11	73.0404	1	1	1	0	0	0	0	0	1	1	2	1	1	1	79.99	0	0	0	0	0	1	0
12	72.5503	1	0	1	1	0	0	0	0	1	1	1	0	1	0	79.99	0	0	0	0	0	1	0
13	85.963	1	0	1	1	1	0	0	1	0	1	2	1	1	1	120	0	0	0	0	0	0	1
14	61.3005	1	0	0	0	0	0	0	0	0	0	2	1	1	0	69.99	0	0	0	0	1	0	0
15	82.9322	0	0	1	1	1	0	0	0	0	0	2	1	1	1	120	0	0	0	0	0	0	1
16	72.5695	1	1	1	1	0	0	0	1	0	1	1	0	1	0	79.99	0	0	0	0	0	1	0
17	32.679	1	0	0	0	0	0	0	0	0	0	1	0	1	0	39.99	0	1	0	0	0	0	0
18	63.0746	1	0	0	0	0	1	0	0	0	0	1	0	1	0	69.99	0	0	0	0	1	0	0
19	85.9411	1	1	0	0	0	1	0	0	0	0	2	1	1	1	120	0	0	0	0	0	0	1
20	87.039	0	0	1	0	0	1	0	0	0	0	1	0	1	0	120	0	0	0	0	0	0	1
21	79.54	0	0	0	0	0	0	0	0	0	0	1	0	1	0	79.99	0	0	0	0	0	1	0
22	79.4059	1	1	1	0	0	0	0	0	1	1	0	0	0	0	79.99	0	0	0	0	0	1	0
23	51.8877	1	1	0	0	1	0	0	0	0	0	1	0	1	0	59.99	0	0	0	1	0	0	0
24	81.4702	0	1	1	1	0	1	0	0	1	1	2	1	1	1	120	0	0	0	0	0	0	1
25	85.0513	0	0	1	1	0	0	0	0	0	0	2	1	1	1	120	0	0	0	0	0	0	1
26	70.434	1	0	0	0	0	0	0	0	0	0	0	0	0	0	79.99	0	0	0	0	0	1	0
27	83.5072	0	1	1	0	1	1	1	0	0	0	2	1	1	1	120	0	0	0	0	0	0	1
28	46.1246	1	0	0	0	0	0	0	0	0	0	0	0	0	0	49.99	0	0	1	0	0	0	0
29	74.1081	0	0	1	0	0	0	0	1	0	1	0	0	0	0	79.99	0	0	0	0	0	1	0
30	83.4059	0	0	1	1	0	0	1	1	0	1	1	0	1	0	120	0	0	0	0	0	0	1
31	50.2806	1	0	0	0	0	0	0	0	0	0	1	0	1	0	59.99	0	0	0	1	0	0	0
32	33.6318	0	0	0	0	0	0	0	0	0	0	1	0	1	0	39.99	0	1	0	0	0	0	0
33	69.2786	0	0	1	0	0	1	0	1	1	1	2	1	1	1	69.99	0	0	0	0	1	0	0
34	67.1321	1	0	1	0	0	0	0	1	0	1	1	0	1	0	69.99	0	0	0	0	1	0	0
35	22.6037	0	0	0	0	0	0	0	0	0	0	0	0	0	0	39.99	0	1	0	0	0	0	0
36	50.1465	1	0	0	1	1	0	1	0	0	0	1	0	1	0	59.99	0	0	0	1	0	0	0
37	66.6064	1	0	0	1	0	1	0	0	0	0	1	0	1	0	69.99	0	0	0	0	1	0	0
38	67.9808	1	0	1	0	0	1	0	1	0	1	1	0	1	0	69.99	0	0	0	0	1	0	0
39	40.2574	1	0	1	1	0	0	0	1	0	1	1	0	1	0	49.99	0	0	1	0	0	0	0
40	87.3347	1	0	1	1	0	0	0	0	1	1	2	1	1	1	120	0	0	0	0	0	0	1
41	61.2868	1	0	0	0	0	0	0	0	0	0	1	0	1	0	69.99	0	0	0	0	1	0	0
42	19.1266	1	0	0	0	0	0	0	0	0	0	1	0	1	0	39.99	0	1	0	0	0	0	0
43	85.2977	0	0	1	1	0	0	0	0	0	0	2	1	1	1	120	0	0	0	0	0	0	1
44	81.4292	1	1	1	1	0	0	0	1	1	1	1	0	1	0	120	0	0	0	0	0	0	1
45	60.1424	1	0	1	0	0	0	0	0	1	1	2	1	1	1	69.99	0	0	0	0	1	0	0
46	53.1061	0	0	0	0	0	0	0	0	0	0	0	0	0	0	59.99	0	0	0	1	0	0	0
47	37.7029	1	0	0	0	0	0	0	0	0	0	1	0	1	0	39.99	0	1	0	0	0	0	0
48	85.6893	1	0	1	0	0	1	0	0	0	0	2	1	1	1	120	0	0	0	0	0	0	1
49	35.6605	1	0	0	0	0	0	0	0	0	0	1	0	1	0	39.99	0	1	0	0	0	0	0
50	79.4278	0	0	0	0	0	0	0	0	0	0	0	0	0	0	79.99	0	0	0	0	0	1	0
51	59.4196	1	0	0	0	0	0	0	0	0	0	1	0	1	0	59.99	0	0	0	1	0	0	0
52	88.2272	0	0	1	0	0	1	0	1	0	1	1	0	1	0	120	0	0	0	0	0	0	1
53	92.2163	0	0	1	1	0	0	1	1	0	1	1	0	1	0	120	0	0	0	0	0	0	1
54	84.3751	0	0	1	1	0	0	0	0	0	0	1	0	1	0	120	0	0	0	0	0	0	1
55	54.3929	0	0	0	0	0	1	0	0	0	0	1	0	1	0	59.99	0	0	0	1	0	0	0
56	45.1745	1	0	1	0	0	0	0	1	0	1	1	0	1	0	49.99	0	0	1	0	0	0	0
57	57.8097	1	0	0	0	0	0	0	0	0	0	0	0	0	0	59.99	0	0	0	1	0	0	0
58	46.1547	1	0	0	0	0	0	0	0	0	0	1	0	1	0	49.99	0	0	1	0	0	0	0
59	70.9213	1	0	1	1	0	0	0	0	1	1	1	0	1	0	79.99	0	0	0	0	0	1	0
60	68.2081	0	1	1	1	1	0	1	1	0	1	2	1	1	1	69.99	0	0	0	0	1	0	0
61	82.2122	0	0	1	0	0	0	0	0	1	1	1	0	1	0	120	0	0	0	0	0	0	1
62	79.5784	0	0	0	0	0	0	0	0	0	0	1	0	1	0	79.99	0	0	0	0	0	1	0
63	49.0897	1	1	0	0	0	0	0	0	0	0	1	0	1	0	49.99	0	0	1	0	0	0	0
64	32.5339	1	1	0	0	0	0	0	0	0	0	2	1	1	0	39.99	0	1	0	0	0	0	0
65	77.922	1	0	0	0	0	0	0	0	0	0	1	0	1	0	79.99	0	0	0	0	0	1	0
66	57.0732	1	0	1	0	0	0	0	0	1	1	1	0	1	0	59.99	0	0	0	1	0	0	0
67	46.0999	0	0	0	1	0	0	0	0	0	0	1	0	1	0	49.99	0	0	1	0	0	0	0
68	75.5921	0	0	1	1	0	0	0	1	0	1	2	1	1	1	79.99	0	0	0	0	0	1	0
69	86.642	1	0	1	1	0	1	0	0	1	1	2	1	1	1	120	0	0	0	0	0	0	1
70	77.3361	0	0	0	0	0	1	0	0	0	0	0	0	0	0	79.99	0	0	0	0	0	1	0
71	91.2799	0	0	0	1	0	1	1	0	0	0	2	1	1	1	120	0	0	0	0	0	0	1
72	77.6318	0	1	1	0	0	0	1	0	0	0	1	0	1	0	79.99	0	0	0	0	0	1	0
73	72.2464	0	0	1	1	1	1	0	1	0	1	1	0	1	0	79.99	0	0	0	0	0	1	0
74	68.345	0	0	1	0	0	0	0	0	1	1	1	0	1	0	69.99	0	0	0	0	1	0	0
75	91.9671	0	1	1	1	0	0	0	1	0	1	2	1	1	1	120	0	0	0	0	0	0	1
76	87.2471	0	0	0	0	0	0	0	0	0	0	2	1	1	1	120	0	0	0	0	0	0	1
77	76.5722	0	0	1	1	0	0	0	0	1	1	1	0	1	0	79.99	0	0	0	0	0	1	0
78	86.3737	0	0	0	0	0	0	0	0	0	0	1	0	1	0	120	0	0	0	0	0	0	1
79	61.6893	0	0	0	0	0	0	0	0	0	0	1	0	1	0	69.99	0	0	0	0	1	0	0
80	45.6044	0	0	1	0	0	0	0	0	0	0	0	0	0	0	49.99	0	0	1	0	0	0	0
81	46.5599	0	0	0	0	0	0	0	0	0	0	0	0	0	0	49.99	0	0	1	0	0	0	0
82	44.6927	0	0	1	0	0	1	0	0	0	0	0	0	0	0	49.99	0	0	1	0	0	0	0
83	54.8528	1	0	1	0	0	0	1	0	0	0	1	0	1	0	59.99	0	0	0	1	0	0	0
84	25.3005	1	0	0	0	0	0	0	0	0	0	0	0	0	0	39.99	0	1	0	0	0	0	0
85	61.0869	1	0	1	1	0	1	0	0	1	1	1	0	1	0	69.99	0	0	0	0	1	0	0
86	62.0452	0	0	0	0	0	0	0	0	0	0	1	0	1	0	69.99	0	0	0	0	1	0	0
87	71.1622	1	0	1	0	0	0	0	1	0	1	2	1	1	0	79.99	0	0	0	0	0	1	0
88	56.7447	0	1	1	1	0	0	0	0	1	1	1	0	1	0	59.99	0	0	0	1	0	0	0
89	61.0075	1	0	0	0	0	0	0	0	0	0	0	0	0	0	69.99	0	0	0	0	1	0	0
90	32.0137	1	0	0	0	0	0	0	0	0	0	1	0	1	0	39.99	0	1	0	0	0	0	0
91	75.6879	1	0	0	0	0	0	0	0	0	0	0	0	0	0	79.99	0	0	0	0	0	1	0
92	57.2649	1	0	0	0	0	0	0	0	0	0	0	0	0	0	59.99	0	0	0	1	0	0	0
93	64.1697	1	0	0	0	0	0	0	0	0	0	0	0	0	0	69.99	0	0	0	0	1	0	0
94	28.9856	0	0	0	0	0	0	0	0	0	0	0	0	0	0	39.99	0	1	0	0	0	0	0
95	75.7645	1	1	1	1	0	0	0	1	0	1	2	1	1	1	79.99	0	0	0	0	0	1	0
96	71.154	1	1	1	0	0	0	0	0	1	1	2	1	1	0	79.99	0	0	0	0	0	1	0
97	39.6769	0	0	0	0	0	0	0	0	0	0	2	1	1	0	39.99	0	1	0	0	0	0	0
98	70.1547	1	0	0	1	0	1	0	0	0	0	1	0	1	0	79.99	0	0	0	0	0	1	0
99	59.6797	1	0	1	0	0	0	0	0	0	0	1	0	1	0	59.99	0	0	0	1	0	0	0
100	39.9097	1	0	0	0	0	0	0	0	0	0	1	0	1	0	39.99	0	1	0	0	0	0	0
101	48.6133	1	0	1	1	0	0	1	1	0	1	1	0	1	0	49.99	0	0	1	0	0	0	0
102	70.1519	1	0	0	0	0	0	0	0	0	0	1	0	1	0	79.99	0	0	0	0	0	1	0
103	77.0568	1	1	1	0	0	1	0	0	1	1	1	0	1	0	79.99	0	0	0	0	0	1	0
104	68.7748	0	0	1	0	0	0	1	0	1	1	1	0	1	0	69.99	0	0	0	0	1	0	0
105	59.5044	1	0	0	0	0	0	0	0	0	0	1	0	1	0	59.99	0	0	0	1	0	0	0
106	57.1964	1	0	0	0	0	0	0	0	0	0	0	0	0	0	59.99	0	0	0	1	0	0	0
107	55.8275	0	0	0	0	0	0	0	0	0	0	1	0	1	0	59.99	0	0	0	1	0	0	0
108	44.2847	0	0	0	0	0	0	0	0	0	0	1	0	1	0	49.99	0	0	1	0	0	0	0
109	88.3012	0	0	0	0	0	0	0	0	0	0	1	0	1	0	120	0	0	0	0	0	0	1
110	69.2074	0	0	0	0	0	0	0	0	0	0	0	0	0	0	69.99	0	0	0	0	1	0	0
111	51.5866	0	0	0	0	0	1	0	0	0	0	0	0	0	0	59.99	0	0	0	1	0	0	0
112	85.6235	0	0	1	1	0	1	1	0	1	1	1	0	1	0	120	0	0	0	0	0	0	1
113	55.8549	1	0	0	0	0	0	0	0	0	0	1	0	1	0	59.99	0	0	0	1	0	0	0
114	45.2977	1	0	0	0	0	0	0	0	0	0	1	0	1	0	49.99	0	0	1	0	0	0	0
115	53.0157	1	0	0	0	0	0	0	0	0	0	1	0	1	0	59.99	0	0	0	1	0	0	0
116	86.3217	0	1	1	1	0	0	0	0	1	1	2	1	1	1	120	0	0	0	0	0	0	1
117	88.616	1	0	1	1	1	1	1	0	0	0	2	1	1	1	120	0	0	0	0	0	0	1
118	56.7721	0	0	1	0	0	0	1	1	0	1	0	0	0	0	59.99	0	0	0	1	0	0	0
119	73.2512	1	0	0	0	0	0	0	0	0	0	1	0	1	0	79.99	0	0	0	0	0	1	0
120	59.6112	0	0	0	0	0	1	0	0	0	0	0	0	0	0	59.99	0	0	0	1	0	0	0
121	20.6379	1	0	0	0	0	0	0	0	0	0	0	0	0	0	39.99	0	1	0	0	0	0	0
122	64.7803	0	0	0	0	0	1	0	0	0	0	1	0	1	0	69.99	0	0	0	0	1	0	0
123	56.4682	1	0	1	0	1	0	0	0	0	0	1	0	1	0	59.99	0	0	0	1	0	0	0
124	51.8576	1	0	0	0	0	0	0	0	0	0	1	0	1	0	59.99	0	0	0	1	0	0	0
125	65.0459	1	0	1	0	0	0	0	1	0	1	1	0	1	0	69.99	0	0	0	0	1	0	0
126	42.2067	0	0	0	0	0	0	0	0	0	0	1	0	1	0	49.99	0	0	1	0	0	0	0
127	64.8925	0	0	0	0	0	1	0	0	0	0	1	0	1	0	69.99	0	0	0	0	1	0	0
128	26.527	1	0	0	0	0	0	0	0	0	0	0	0	0	0	39.99	0	1	0	0	0	0	0
129	44.2081	0	0	0	0	0	0	0	0	0	0	1	0	1	0	49.99	0	0	1	0	0	0	0
130	26.4257	0	0	0	0	0	0	0	0	0	0	0	0	0	0	39.99	0	1	0	0	0	0	0
131	71.2745	0	0	1	1	0	0	0	0	1	1	0	0	0	0	79.99	0	0	0	0	0	1	0
132	39.6769	0	0	0	0	0	0	0	0	0	0	0	0	0	0	39.99	0	1	0	0	0	0	0
133	53.3306	1	0	1	0	0	0	1	1	0	1	1	0	1	0	59.99	0	0	0	1	0	0	0
134	73.347	1	1	1	1	1	1	1	1	0	1	2	1	1	1	79.99	0	0	0	0	0	1	0
135	60.7858	1	0	0	0	0	0	0	0	0	0	1	0	1	0	69.99	0	0	0	0	1	0	0
136	53.1061	0	0	0	1	0	0	0	0	0	0	0	0	0	0	59.99	0	0	0	1	0	0	0
137	69.4565	0	0	1	1	0	1	1	0	0	0	1	0	1	0	69.99	0	0	0	0	1	0	0
138	71.1951	1	0	0	0	0	0	0	0	0	0	1	0	1	0	79.99	0	0	0	0	0	1	0
139	42.8665	0	0	0	0	0	0	0	0	0	0	1	0	1	0	49.99	0	0	1	0	0	0	0
140	46.1766	0	0	0	0	0	0	0	0	0	0	0	0	0	0	49.99	0	0	1	0	0	0	0
141	26.308	0	0	0	0	0	0	0	0	0	0	0	0	0	0	39.99	0	1	0	0	0	0	0
142	60.2218	0	0	1	0	0	0	0	1	0	1	0	0	0	0	69.99	0	0	0	0	1	0	0
143	73.6783	0	0	1	0	0	1	0	0	1	1	0	0	0	0	79.99	0	0	0	0	0	1	0
144	91.8357	0	0	0	0	0	0	0	0	0	0	1	0	1	0	120	0	0	0	0	0	0	1
145	69.7687	1	0	1	1	0	0	0	1	0	1	1	0	1	0	69.99	0	0	0	0	1	0	0
146	64.0137	0	0	0	0	0	0	0	0	0	0	0	0	0	0	69.99	0	0	0	0	1	0	0
147	46.9843	0	0	0	0	0	0	1	0	0	0	0	0	0	0	49.99	0	0	1	0	0	0	0
148	76.7283	1	1	1	1	0	1	0	0	1	1	2	1	1	0	79.99	0	0	0	0	0	1	0
149	47.4689	1	0	0	0	0	0	0	0	0	0	1	0	1	0	49.99	0	0	1	0	0	0	0
150	65.5305	0	0	1	1	0	0	0	0	1	1	1	0	1	0	69.99	0	0	0	0	1	0	0
151	41.5743	0	0	0	0	0	0	0	0	0	0	1	0	1	0	49.99	0	0	1	0	0	0	0
152	76.1396	1	1	1	0	0	0	0	1	0	1	2	1	1	1	79.99	0	0	0	0	0	1	0
153	43.1896	0	0	0	0	0	0	0	0	0	0	0	0	0	0	49.99	0	0	1	0	0	0	0
154	92.6543	1	0	1	0	0	0	0	1	0	1	1	0	1	0	120	0	0	0	0	0	0	1
155	51.8138	0	0	0	0	0	0	0	0	0	0	1	0	1	0	59.99	0	0	0	1	0	0	0
156	71.8987	0	0	1	0	0	0	0	0	0	0	1	0	1	0	79.99	0	0	0	0	0	1	0
157	66.1191	0	0	0	0	0	0	0	0	0	0	1	0	1	0	69.99	0	0	0	0	1	0	0
158	77.911	0	0	1	1	0	1	1	0	1	1	1	0	1	0	79.99	0	0	0	0	0	1	0
159	51.3593	0	1	1	0	0	0	0	1	0	1	0	0	0	0	59.99	0	0	0	1	0	0	0
160	25.8398	1	0	0	0	0	0	0	0	0	0	0	0	0	0	39.99	0	1	0	0	0	0	0
161	70.4422	0	0	1	1	1	0	1	0	1	1	2	1	1	1	79.99	0	0	0	0	0	1	0
162	72.5886	1	0	1	0	0	0	0	1	0	1	1	0	1	0	79.99	0	0	0	0	0	1	0
163	62.653	1	0	0	0	0	0	0	0	0	0	1	0	1	0	69.99	0	0	0	0	1	0	0
164	34.7105	1	0	0	0	0	0	0	0	0	0	1	0	1	0	39.99	0	1	0	0	0	0	0
165	50.9569	0	0	1	1	0	0	1	0	0	0	1	0	1	0	59.99	0	0	0	1	0	0	0
166	59.8439	1	0	1	0	0	0	0	0	1	1	1	0	1	0	59.99	0	0	0	1	0	0	0
167	61.2567	0	0	0	0	0	0	0	0	0	0	1	0	1	0	69.99	0	0	0	0	1	0	0
168	83.0527	0	0	1	0	0	0	0	0	0	0	1	0	1	0	120	0	0	0	0	0	0	1
169	56.4107	1	0	1	0	0	0	0	1	0	1	1	0	1	0	59.99	0	0	0	1	0	0	0
170	76.5969	0	0	0	0	0	0	0	0	0	0	2	1	1	1	79.99	0	0	0	0	0	1	0
171	93.5524	0	1	1	0	1	0	0	1	0	1	2	1	1	1	120	0	0	0	0	0	0	1
172	42.2861	0	0	0	0	0	0	0	0	0	0	0	0	0	0	49.99	0	0	1	0	0	0	0
173	89.64	1	0	1	0	0	0	0	1	0	1	1	0	1	0	120	0	0	0	0	0	0	1
174	58.9624	1	0	0	0	0	0	0	0	0	0	1	0	1	0	59.99	0	0	0	1	0	0	0
175	30.1821	1	0	0	0	0	0	0	0	0	0	0	0	0	0	39.99	0	1	0	0	0	0	0
176	39.7673	1	1	1	1	0	0	0	0	1	1	0	0	0	0	39.99	0	1	0	0	0	0	0
177	70.0616	1	0	0	0	0	0	0	0	0	0	1	0	1	0	79.99	0	0	0	0	0	1	0
178	62.3929	1	0	0	0	1	0	0	0	0	0	1	0	1	0	69.99	0	0	0	0	1	0	0
179	70.1437	0	0	0	0	0	0	0	0	0	0	1	0	1	0	79.99	0	0	0	0	0	1	0
180	53.8289	1	0	1	1	0	0	1	1	1	1	1	0	1	0	59.99	0	0	0	1	0	0	0
181	89.4702	1	0	1	1	0	1	0	1	0	1	1	0	1	0	120	0	0	0	0	0	0	1
182	68.7721	1	1	1	1	0	1	0	1	0	1	1	0	1	0	69.99	0	0	0	0	1	0	0
183	26.2888	0	0	0	0	0	0	0	0	0	0	1	0	1	0	39.99	0	1	0	0	0	0	0
184	68.6188	1	1	1	1	0	0	0	0	1	1	1	0	1	0	69.99	0	0	0	0	1	0	0
185	53.8289	1	0	0	0	0	0	0	0	0	0	1	0	1	0	59.99	0	0	0	1	0	0	0
186	43.3292	1	0	0	0	0	0	0	0	0	0	0	0	0	0	49.99	0	0	1	0	0	0	0
187	51.1567	0	0	0	0	0	0	0	0	0	0	0	0	0	0	59.99	0	0	0	1	0	0	0
188	57.2977	0	0	0	0	0	0	0	0	0	0	1	0	1	0	59.99	0	0	0	1	0	0	0
189		1	0	0	0	0	0	0	0	0	0	1	0	1	0
190	43.8604	0	0	0	0	0	0	0	0	0	0	1	0	1	0	49.99	0	0	1	0	0	0	0
191	45.692	1	0	0	0	0	0	0	0	0	0	1	0	1	0	49.99	0	0	1	0	0	0	0
192	74.4312	1	0	0	0	0	0	0	0	0	0	1	0	1	0	79.99	0	0	0	0	0	1	0
193	52.7611	1	0	0	0	0	0	0	0	0	0	1	0	1	0	59.99	0	0	0	1	0	0	0
194	57.7057	0	0	0	0	0	0	0	0	0	0	0	0	0	0	59.99	0	0	0	1	0	0	0
195	73.2512	0	0	1	0	0	0	0	0	1	1	2	1	1	1	79.99	0	0	0	0	0	1	0
196	80.9774	0	1	1	1	1	1	1	0	1	1	1	0	1	0	120	0	0	0	0	0	0	1
197	87.3238	1	0	1	1	0	1	0	1	1	1	1	0	1	0	120	0	0	0	0	0	0	1
198	32.7173	1	0	0	0	0	0	0	0	0	0	1	0	1	0	39.99	0	1	0	0	0	0	0
199	82.4257	0	0	1	0	0	0	0	0	1	1	1	0	1	0	120	0	0	0	0	0	0	1
200	57.3251	1	0	1	0	0	0	0	1	0	1	1	0	1	0	59.99	0	0	0	1	0	0	0
201	82.8994	1	1	1	1	0	0	0	0	1	1	1	0	1	0	120	0	0	0	0	0	0	1
202	80.6762	1	0	0	1	0	0	0	0	0	0	1	0	1	0	120	0	0	0	0	0	0	1
203	62.0151	0	0	0	0	0	0	0	0	0	0	1	0	1	0	69.99	0	0	0	0	1	0	0
204	65.013	1	0	1	0	0	0	0	1	0	1	1	0	1	0	69.99	0	0	0	0	1	0	0
205	75.3922	0	0	0	0	0	0	0	0	0	0	1	0	1	0	79.99	0	0	0	0	0	1	0
206	31.1266	0	0	0	0	0	0	0	0	0	0	1	0	1	0	39.99	0	1	0	0	0	0	0
207	50.0233	0	0	0	0	0	0	0	0	0	0	1	0	1	0	59.99	0	0	0	1	0	0	0
208	85.5606	1	0	1	1	0	1	0	0	0	0	2	1	1	1	120	0	0	0	0	0	0	1
209	88.9391	1	0	0	0	0	0	0	0	0	0	1	0	1	0	120	0	0	0	0	0	0	1
210	66.3546	0	1	0	0	0	0	0	0	0	0	1	0	1	0	69.99	0	0	0	0	1	0	0
211	78.5736	1	0	1	0	0	1	0	1	0	1	1	0	1	0	79.99	0	0	0	0	0	1	0
212	56.4162	1	1	1	1	0	0	1	1	1	1	2	1	1	1	59.99	0	0	0	1	0	0	0
213	57.1663	1	0	0	0	0	0	0	0	0	0	1	0	1	0	59.99	0	0	0	1	0	0	0
214	75.7618	1	0	1	1	1	1	1	0	0	0	1	0	1	0	79.99	0	0	0	0	0	1	0
215	47.7536	0	0	1	0	0	0	0	1	1	1	1	0	1	0	49.99	0	0	1	0	0	0	0
216	77.2512	0	0	0	0	0	0	0	0	0	0	1	0	1	0	79.99	0	0	0	0	0	1	0
217	66.0561	1	0	1	0	0	1	0	0	1	1	1	0	1	0	69.99	0	0	0	0	1	0	0
218	72.9281	1	1	1	0	0	0	1	0	0	0	1	0	1	0	79.99	0	0	0	0	0	1	0
219	72.0931	1	1	1	1	1	0	0	0	0	0	1	0	1	0	79.99	0	0	0	0	0	1	0
220	53.963	1	0	0	0	0	0	0	0	0	0	1	0	1	0	59.99	0	0	0	1	0	0	0
221	55.8494	1	0	0	0	0	0	0	0	0	0	1	0	1	0	59.99	0	0	0	1	0	0	0
222	78.3518	0	1	1	1	0	0	0	0	1	1	1	0	1	0	79.99	0	0	0	0	0	1	0
223	59.7426	0	0	0	0	0	0	0	0	0	0	1	0	1	0	59.99	0	0	0	1	0	0	0
224	86.4887	1	0	1	0	1	0	0	0	1	1	1	0	1	0	120	0	0	0	0	0	0	1
225	63.3429	1	0	1	1	0	0	1	0	0	0	1	0	1	0	69.99	0	0	0	0	1	0	0
226	70.1437	0	0	0	0	1	1	0	0	0	0	1	0	1	0	79.99	0	0	0	0	0	1	0
227	54.7324	1	0	0	0	0	0	0	0	0	0	1	0	1	0	59.99	0	0	0	1	0	0	0
228	73.7248	1	0	1	0	0	0	0	1	0	1	1	0	1	0	79.99	0	0	0	0	0	1	0
229	79.0226	0	0	1	0	0	1	0	0	0	0	1	0	1	0	79.99	0	0	0	0	0	1	0
230	87.3046	1	0	1	0	0	0	0	1	0	1	1	0	1	0	120	0	0	0	0	0	0	1
231	88.2163	0	0	1	1	1	0	0	0	0	0	1	0	1	0	120	0	0	0	0	0	0	1
232	78.6886	0	0	1	0	0	0	0	0	0	0	1	0	1	0	79.99	0	0	0	0	0	1	0
233	47.7071	1	0	0	0	0	0	0	0	0	0	0	0	0	0	49.99	0	0	1	0	0	0	0
234	74.5407	1	1	0	0	0	0	0	0	0	0	1	0	1	0	79.99	0	0	0	0	0	1	0
235	52.846	0	0	0	0	0	0	0	0	0	0	2	1	1	1	59.99	0	0	0	1	0	0	0
236	57.4511	0	0	1	0	1	0	1	0	0	0	0	0	0	0	59.99	0	0	0	1	0	0	0
237	54.9678	0	0	0	0	0	0	0	0	0	0	0	0	0	0	59.99	0	0	0	1	0	0	0
238	64.386	0	0	0	0	0	0	1	0	0	0	0	0	0	0	69.99	0	0	0	0	1	0	0
239	59.3292	0	0	0	0	0	0	0	0	0	0	0	0	0	0	59.99	0	0	0	1	0	0	0
240	23.4771	1	0	0	0	0	0	0	0	0	0	0	0	0	0	39.99	0	1	0	0	0	0	0
241	64.1451	1	0	0	0	0	0	0	0	0	0	0	0	0	0	69.99	0	0	0	0	1	0	0
242	99.6167	1	0	0	0	0	0	0	0	0	0	0	0	0	0	120	0	0	0	0	0	0	1
243	67.1485	1	0	0	0	1	1	0	0	0	0	1	0	1	0	69.99	0	0	0	0	1	0	0
244	66.5216	0	0	1	0	0	0	0	0	0	0	2	1	1	0	69.99	0	0	0	0	1	0	0
245	90.8583	0	1	0	1	1	0	0	0	0	0	1	0	1	0	120	0	0	0	0	0	0	1
246	87.2307	0	0	1	0	0	1	0	0	1	1	0	0	0	0	120	0	0	0	0	0	0	1
247	29.5524	1	0	0	0	0	0	0	0	0	0	0	0	0	0	39.99	0	1	0	0	0	0	0
248	46.8474	0	0	0	0	0	0	0	0	0	0	0	0	0	0	49.99	0	0	1	0	0	0	0
249	88.6598	1	1	1	1	0	1	0	0	0	0	0	0	0	0	120	0	0	0	0	0	0	1
250	26.2177	1	0	0	0	0	0	0	0	0	0	0	0	0	0	39.99	0	1	0	0	0	0	0
251	37.4647	1	0	0	0	0	0	0	0	0	0	0	0	0	0	39.99	0	1	0	0	0	0	0
252	56.3176	0	0	0	0	0	0	0	0	0	0	0	0	0	0	59.99	0	0	0	1	0	0	0
253	41.9247	0	0	1	0	0	1	0	0	0	0	0	0	0	0	49.99	0	0	1	0	0	0	0
254	26.8446	1	0	0	0	0	0	0	0	0	0	0	0	0	0	39.99	0	1	0	0	0	0	0
255	43.9014	1	0	0	0	0	1	0	0	0	0	0	0	0	0	49.99	0	0	1	0	0	0	0
256	58.7789	0	0	0	0	0	0	0	0	0	0	0	0	0	0	59.99	0	0	0	1	0	0	0
257	42.82	0	0	0	0	0	0	0	0	0	0	0	0	0	0	49.99	0	0	1	0	0	0	0
258	65.5058	0	1	1	0	0	0	0	1	0	1	0	0	0	0	69.99	0	0	0	0	1	0	0
259	80.5394	0	0	1	1	1	0	1	0	0	0	2	1	1	1	120	0	0	0	0	0	0	1
260	82.3244	1	0	0	0	0	0	0	0	0	0	1	0	1	0	120	0	0	0	0	0	0	1
261	66.486	1	0	0	0	0	0	0	0	0	0	1	0	1	0	69.99	0	0	0	0	1	0	0
262	81.2019	1	0	1	0	0	0	0	0	0	0	1	0	1	0	120	0	0	0	0	0	0	1
263	85.8836	1	0	1	1	1	0	0	0	1	1	1	0	1	0	120	0	0	0	0	0	0	1
264	57.4045	0	1	0	0	0	0	0	0	0	0	1	0	1	0	59.99	0	0	0	1	0	0	0
265	79.5346	0	0	1	1	0	0	0	1	0	1	1	0	1	0	79.99	0	0	0	0	0	1	0
266	70.9624	1	0	1	0	0	1	0	0	1	1	1	0	1	0	79.99	0	0	0	0	0	1	0
267	57.5086	0	0	0	0	0	0	0	0	0	0	0	0	0	0	59.99	0	0	0	1	0	0	0
268	34.2943	1	0	0	0	0	0	0	0	0	0	0	0	0	0	39.99	0	1	0	0	0	0	0
269	32.6407	1	0	0	0	0	0	0	0	0	0	0	0	0	0	39.99	0	1	0	0	0	0	0
270	42.0096	1	0	0	0	0	0	0	0	0	0	0	0	0	0	49.99	0	0	1	0	0	0	0
271	31.8795	1	0	0	0	0	0	0	0	0	0	0	0	0	0	39.99	0	1	0	0	0	0	0
272	24.2053	1	0	0	0	0	0	0	0	0	0	0	0	0	0	39.99	0	1	0	0	0	0	0
273	43.2197	1	0	0	0	0	0	0	0	0	0	0	0	0	0	49.99	0	0	1	0	0	0	0
274	51.8193	1	0	0	0	0	0	0	0	0	0	0	0	0	0	59.99	0	0	0	1	0	0	0
275	37.9165	0	0	0	0	0	0	0	0	0	0	0	0	0	0	39.99	0	1	0	0	0	0	0
276	45.9932	0	0	0	0	0	0	0	0	0	0	0	0	0	0	49.99	0	0	1	0	0	0	0
277	61.7194	1	1	0	0	0	0	1	0	0	0	0	0	0	0	69.99	0	0	0	0	1	0	0
278	53.4538	1	0	0	1	0	0	0	0	0	0	0	0	0	0	59.99	0	0	0	1	0	0	0
279	33.8617	0	0	0	0	0	0	0	0	0	0	0	0	0	0	39.99	0	1	0	0	0	0	0
280	62.3929	0	0	0	0	0	0	0	0	0	0	0	0	0	0	69.99	0	0	0	0	1	0	0
281	92.0465	0	0	1	0	0	0	0	1	0	1	0	0	0	0	120	0	0	0	0	0	0	1
282	58.7926	1	0	0	0	0	0	0	0	0	0	0	0	0	0	59.99	0	0	0	1	0	0	0
283	61.0541	0	0	0	0	0	1	0	0	0	0	0	0	0	0	69.99	0	0	0	0	1	0	0
284	58.9459	0	0	0	0	0	0	0	0	0	0	0	0	0	0	59.99	0	0	0	1	0	0	0
285	58.2505	0	0	0	0	0	0	1	0	0	0	0	0	0	0	59.99	0	0	0	1	0	0	0
286	85.7988	0	0	1	1	0	0	0	0	1	1	0	0	0	0	120	0	0	0	0	0	0	1
287	82.9049	0	1	1	1	1	0	1	0	0	0	1	0	1	0	120	0	0	0	0	0	0	1
288	72.1725	0	0	1	1	0	0	0	1	0	1	0	0	0	0	79.99	0	0	0	0	0	1	0
289	42.3682	1	0	0	0	0	0	0	0	0	0	0	0	0	0	49.99	0	0	1	0	0	0	0
290	44.7365	1	0	0	0	0	0	0	0	0	0	0	0	0	0	49.99	0	0	1	0	0	0	0
291	48.5996	0	0	0	0	0	1	0	0	0	0	1	0	1	0	49.99	0	0	1	0	0	0	0
292	42.4175	1	0	0	0	1	0	0	0	0	0	0	0	0	0	49.99	0	0	1	0	0	0	0
293	84.1862	1	0	1	1	0	0	0	1	0	1	0	0	0	0	120	0	0	0	0	0	0	1
294	29.7906	0	0	0	0	0	0	0	0	0	0	0	0	0	0	39.99	0	1	0	0	0	0	0
295	30.7105	1	0	0	0	0	0	0	0	0	0	0	0	0	0	39.99	0	1	0	0	0	0	0
296	38.0479	0	0	0	0	0	0	0	0	0	0	0	0	0	0	39.99	0	1	0	0	0	0	0
297	45.9603	0	0	0	0	0	0	0	0	0	0	0	0	0	0	49.99	0	0	1	0	0	0	0
298	48.9774	1	0	0	0	0	0	0	0	0	0	1	0	1	0	49.99	0	0	1	0	0	0	0
299	55.5866	0	0	0	0	0	0	0	0	0	0	1	0	1	0	59.99	0	0	0	1	0	0	0
300	70.1821	1	1	1	1	0	0	0	1	0	1	1	0	1	0	79.99	0	0	0	0	0	1	0
301	62.976	1	0	1	0	0	1	0	0	0	0	1	0	1	0	69.99	0	0	0	0	1	0	0
302	60.115	0	0	0	0	0	0	0	0	0	0	1	0	1	0	69.99	0	0	0	0	1	0	0
303	75.5702	0	0	0	0	0	0	0	0	0	0	2	1	1	1	79.99	0	0	0	0	0	1	0
304	20.0548	0	0	0	0	0	0	0	0	0	0	1	0	1	0	39.99	0	1	0	0	0	0	0
305	73.3634	1	0	1	1	0	0	0	1	0	1	1	0	1	0	79.99	0	0	0	0	0	1	0
306	39.9151	0	0	0	0	0	0	0	0	0	0	1	0	1	0	39.99	0	1	0	0	0	0	0
307	33.6454	0	0	0	0	0	0	0	0	0	0	0	0	0	0	39.99	0	1	0	0	0	0	0
308	55.7317	1	0	0	0	0	0	0	0	0	0	0	0	0	0	59.99	0	0	0	1	0	0	0
309	30.4339	1	0	0	0	0	0	0	0	0	0	0	0	0	0	39.99	0	1	0	0	0	0	0
310	56.1369	0	0	0	0	0	0	0	0	0	0	0	0	0	0	59.99	0	0	0	1	0	0	0
311	51.6112	0	0	0	0	0	0	0	0	0	0	0	0	0	0	59.99	0	0	0	1	0	0	0
312	37.6263	0	0	0	0	0	0	0	0	0	0	0	0	0	0	39.99	0	1	0	0	0	0	0
313	28.5147	0	0	0	0	0	0	0	0	0	0	0	0	0	0	39.99	0	1	0	0	0	0	0
314	45.8152	1	0	0	0	0	0	0	0	0	0	0	0	0	0	49.99	0	0	1	0	0	0	0
315	29.462	1	0	0	0	0	0	0	0	0	0	0	0	0	0	39.99	0	1	0	0	0	0	0
316	41.5688	0	0	0	0	0	0	0	0	0	0	0	0	0	0	49.99	0	0	1	0	0	0	0
317	45.9384	0	0	0	0	0	0	0	0	0	0	0	0	0	0	49.99	0	0	1	0	0	0	0
318	76.1314	0	0	1	0	0	0	0	1	1	1	1	0	1	0	79.99	0	0	0	0	0	1	0
319	31.436	0	0	0	0	0	0	0	0	0	0	0	0	0	0	39.99	0	1	0	0	0	0	0
320	63.3183	0	0	0	0	0	1	0	0	0	0	0	0	0	0	69.99	0	0	0	0	1	0	0
321	93.8699	0	0	1	0	0	0	0	0	0	0	1	0	1	0	120	0	0	0	0	0	0	1
322	54.1875	0	0	1	0	0	0	0	1	0	1	0	0	0	0	59.99	0	0	0	1	0	0	0
323	55.6194	0	0	0	0	0	0	0	0	0	0	1	0	1	0	59.99	0	0	0	1	0	0	0
324	72.627	0	0	1	1	0	0	1	1	0	1	1	0	1	0	79.99	0	0	0	0	0	1	0
325	83.1239	0	0	1	1	0	0	0	0	1	1	1	0	1	0	120	0	0	0	0	0	0	1
326	86.705	1	1	1	1	0	1	0	1	0	1	1	0	1	0	120	0	0	0	0	0	0	1
327	52.9363	0	0	0	0	0	0	0	0	0	0	0	0	0	0	59.99	0	0	0	1	0	0	0
328	62.7844	1	0	0	0	0	0	0	0	0	0	1	0	1	0	69.99	0	0	0	0	1	0	0
329	76.5914	0	0	1	0	0	0	0	0	0	0	1	0	1	0	79.99	0	0	0	0	0	1	0
330	85.4976	0	0	0	0	0	0	0	0	0	0	1	0	1	0	120	0	0	0	0	0	0	1
331	43.729	1	0	0	0	0	0	0	0	0	0	0	0	0	0	49.99	0	0	1	0	0	0	0
332	78.0397	1	1	1	1	1	1	0	1	0	1	1	0	1	0	79.99	0	0	0	0	0	1	0
333	85.9877	1	0	1	1	1	0	0	1	0	1	2	1	1	1	120	0	0	0	0	0	0	1
334	51.2745	0	0	0	0	0	0	0	0	0	0	0	0	0	0	59.99	0	0	0	1	0	0	0
335	49.0897	0	0	0	0	0	0	0	0	0	0	0	0	0	0	49.99	0	0	1	0	0	0	0
336	48.0821	1	0	0	0	0	0	0	0	0	0	1	0	1	0	49.99	0	0	1	0	0	0	0
337	76.9801	0	0	1	0	0	1	0	1	0	1	0	0	0	0	79.99	0	0	0	0	0	1	0
338	62.0041	0	0	0	0	0	0	0	0	0	0	0	0	0	0	69.99	0	0	0	0	1	0	0
339	40.0246	0	0	0	0	0	0	0	0	0	0	0	0	0	0	49.99	0	0	1	0	0	0	0
340	52.0274	0	0	0	0	0	0	0	0	0	0	0	0	0	0	59.99	0	0	0	1	0	0	0
341	55.3895	1	0	0	0	0	0	0	0	0	0	0	0	0	0	59.99	0	0	0	1	0	0	0
342	54.0753	0	0	0	0	0	0	0	0	0	0	0	0	0	0	59.99	0	0	0	1	0	0	0
343	70	1	0	0	0	0	0	0	0	0	0	1	0	1	0	79.99	0	0	0	0	0	1	0
344	64	0	0	0	1	0	0	0	0	0	0	1	0	1	0	69.99	0	0	0	0	1	0	0
345	44	0	1	0	0	0	0	0	0	0	0	0	0	0	0	49.99	0	0	1	0	0	0	0
346	40	0	0	0	0	0	0	0	0	0	0	0	0	0	0	49.99	0	0	1	0	0	0	0
347	71	1	1	1	1	0	0	0	1	0	1	0	0	0	0	79.99	0	0	0	0	0	1	0
348	88	1	0	1	0	0	0	0	1	0	1	1	0	1	0	120	0	0	0	0	0	0	1
349	89	0	1	1	0	0	0	0	0	1	1	1	0	1	0	120	0	0	0	0	0	0	1
350	42	0	1	1	0	0	0	0	1	1	1	1	0	1	0	49.99	0	0	1	0	0	0	0
351	80	1	1	1	1	0	1	0	0	0	0	1	0	1	0	120	0	0	0	0	0	0	1
352	49	0	0	0	0	0	0	0	0	0	0	0	0	0	0	49.99	0	0	1	0	0	0	0
353	78	1	0	0	1	0	0	0	0	0	0	1	0	1	0	79.99	0	0	0	0	0	1	0
354	65	0	0	1	0	0	0	0	0	1	1	0	0	0	0	69.99	0	0	0	0	1	0	0
355	65	1	0	0	0	0	0	0	0	0	0	0	0	0	0	69.99	0	0	0	0	1	0	0
356	40	0	0	0	0	0	0	0	0	0	0	0	0	0	0	49.99	0	0	1	0	0	0	0
357	48	1	0	0	0	0	0	0	0	0	0	0	0	0	0	49.99	0	0	1	0	0	0	0
358	54	1	0	1	0	0	0	0	0	1	1	1	0	1	0	59.99	0	0	0	1	0	0	0
359	47	0	0	0	0	0	0	0	0	0	0	0	0	0	0	49.99	0	0	1	0	0	0	0
360	21	0	0	0	0	0	0	0	0	0	0	0	0	0	0	39.99	0	1	0	0	0	0	0
361	54	0	0	0	0	0	0	0	0	0	0	0	0	0	0	59.99	0	0	0	1	0	0	0
362	38	1	0	0	0	0	0	0	0	0	0	0	0	0	0	39.99	0	1	0	0	0	0	0
363	71	0	0	1	0	0	1	0	0	0	0	1	0	1	0	79.99	0	0	0	0	0	1	0
364	65	1	1	0	1	0	0	0	0	0	0	2	1	1	1	69.99	0	0	0	0	1	0	0
365	83	0	0	1	1	0	0	0	0	1	1	1	0	1	0	120	0	0	0	0	0	0	1
366	75	1	0	1	1	1	0	1	0	1	1	1	0	1	0	79.99	0	0	0	0	0	1	0
367	68	1	0	1	1	0	0	0	1	0	1	0	0	0	0	69.99	0	0	0	0	1	0	0
368	17	1	0	0	0	0	0	0	0	0	0	0	0	0	0	17.99	1	0	0	0	0	0	0
369	34	0	0	0	0	0	0	0	0	0	0	0	0	0	0	39.99	0	1	0	0	0	0	0
370	43	1	0	0	0	0	0	0	0	0	0	0	0	0	0	49.99	0	0	1	0	0	0	0
371	61	1	1	1	0	0	0	0	1	0	1	2	1	1	0	69.99	0	0	0	0	1	0	0
372	51	1	0	0	0	0	0	0	0	0	0	1	0	1	0	59.99	0	0	0	1	0	0	0
373	96	0	0	1	0	0	0	1	1	0	1	0	0	0	0	120	0	0	0	0	0	0	1
374	84	0	0	0	0	0	0	0	0	0	0	0	0	0	0	120	0	0	0	0	0	0	1
375	33	1	0	0	0	0	0	0	0	0	0	0	0	0	0	39.99	0	1	0	0	0	0	0
376	49	0	0	0	0	0	0	0	0	0	0	0	0	0	0	49.99	0	0	1	0	0	0	0
377	61	1	0	0	0	0	0	0	0	0	0	0	0	0	0	69.99	0	0	0	0	1	0	0
378	23	0	0	0	0	0	0	0	0	0	0	0	0	0	0	39.99	0	1	0	0	0	0	0
379	88	0	0	1	0	0	0	0	1	0	1	0	0	0	0	120	0	0	0	0	0	0	1
380	57	1	1	0	0	0	0	0	0	0	0	0	0	0	0	59.99	0	0	0	1	0	0	0
381	36	0	1	0	0	0	0	0	0	0	0	1	0	1	0	39.99	0	1	0	0	0	0	0
382	74	1	1	0	0	0	0	0	0	0	0	0	0	0	0	79.99	0	0	0	0	0	1	0
383	65	0	0	1	1	0	0	0	0	1	1	1	0	1	0	69.99	0	0	0	0	1	0	0
384	44	1	0	0	0	0	0	0	0	0	0	0	0	0	0	49.99	0	0	1	0	0	0	0
385	80	0	0	1	0	0	0	0	0	1	1	0	0	0	0	120	0	0	0	0	0	0	1
386	12	0	0	0	0	0	0	0	0	0	0	0	0	0	0	17.99	1	0	0	0	0	0	0
387	89	1	1	1	0	0	0	0	0	1	1	0	0	0	0	120	0	0	0	0	0	0	1
388	99	0	0	1	1	0	0	0	0	0	0	2	1	1	1	120	0	0	0	0	0	0	1
389	69	1	0	1	0	0	0	0	1	0	1	1	0	1	0	69.99	0	0	0	0	1	0	0
390	50	1	0	0	0	0	0	0	0	0	0	0	0	0	0	59.99	0	0	0	1	0	0	0
391	61	1	0	0	0	0	0	0	0	0	0	0	0	0	0	69.99	0	0	0	0	1	0	0
392	85	1	0	1	0	0	0	0	1	1	1	2	1	1	1	120	0	0	0	0	0	0	1
393	58	0	0	0	0	0	0	0	0	0	0	0	0	0	0	59.99	0	0	0	1	0	0	0
394	60	1	0	0	0	0	0	0	0	0	0	2	1	1	0	69.99	0	0	0	0	1	0	0
395	60	0	0	0	0	0	0	0	0	0	0	0	0	0	0	69.99	0	0	0	0	1	0	0
396	46	0	0	0	0	0	0	0	0	0	0	0	0	0	0	49.99	0	0	1	0	0	0	0
397	50	1	0	0	0	0	0	0	0	0	0	0	0	0	0	59.99	0	0	0	1	0	0	0
398	69	0	0	0	0	0	0	0	0	0	0	1	0	1	0	69.99	0	0	0	0	1	0	0
399	30	1	0	0	0	1	0	0	0	0	0	0	0	0	0	39.99	0	1	0	0	0	0	0
400	71	1	0	1	1	0	0	0	1	0	1	1	0	1	0	79.99	0	0	0	0	0	1	0
401	70	1	0	1	1	0	0	0	1	0	1	0	0	0	0	79.99	0	0	0	0	0	1	0
402	87	0	0	0	0	0	0	0	0	0	0	2	1	1	1	120	0	0	0	0	0	0	1
403	70	1	0	1	1	0	0	0	0	1	1	0	0	0	0	79.99	0	0	0	0	0	1	0
404	40	1	0	0	0	0	0	0	0	0	0	0	0	0	0	49.99	0	0	1	0	0	0	0
405	55	1	0	0	0	0	0	0	0	0	0	0	0	0	0	59.99	0	0	0	1	0	0	0
406	52	1	0	0	0	0	0	0	0	0	0	1	0	1	0	59.99	0	0	0	1	0	0	0
407	72	1	1	0	0	0	0	0	0	0	0	2	1	1	1	79.99	0	0	0	0	0	1	0
408	61	0	0	0	0	0	0	0	0	0	0	0	0	0	0	69.99	0	0	0	0	1	0	0
409	40	0	0	0	0	0	0	0	0	0	0	1	0	1	0	49.99	0	0	1	0	0	0	0
410	83	1	0	0	0	0	0	0	0	0	0	0	0	0	0	120	0	0	0	0	0	0	1
411	78	1	0	1	1	0	0	0	1	0	1	1	0	1	0	79.99	0	0	0	0	0	1	0
412	54	0	0	0	0	0	0	0	0	0	0	0	0	0	0	59.99	0	0	0	1	0	0	0
413	15	0	0	0	0	0	0	0	0	0	0	0	0	0	0	17.99	1	0	0	0	0	0	0
414	86	0	1	1	1	0	0	0	0	0	0	1	0	1	0	120	0	0	0	0	0	0	1
415	54	0	1	1	0	0	0	0	0	1	1	0	0	0	0	59.99	0	0	0	1	0	0	0
416	62	0	0	0	0	0	0	0	0	0	0	0	0	0	0	69.99	0	0	0	0	1	0	0
417	64	1	1	1	0	0	0	0	0	1	1	2	1	1	1	69.99	0	0	0	0	1	0	0
418	76	1	1	1	0	0	0	0	0	1	1	1	0	1	0	79.99	0	0	0	0	0	1	0
419	45	0	0	0	0	0	0	0	0	0	0	0	0	0	0	49.99	0	0	1	0	0	0	0
420	43	0	0	0	0	0	0	0	0	0	0	0	0	0	0	49.99	0	0	1	0	0	0	0
421	52	1	0	1	1	0	0	1	1	1	1	1	0	1	0	59.99	0	0	0	1	0	0	0
422	30	1	0	0	0	0	0	0	0	0	0	0	0	0	0	39.99	0	1	0	0	0	0	0
423	64	0	1	1	0	1	0	0	0	1	1	1	0	1	0	69.99	0	0	0	0	1	0	0
424	13	1	0	0	0	0	0	0	0	0	0	0	0	0	0	17.99	1	0	0	0	0	0	0
425	63	0	0	1	0	0	0	0	1	1	1	0	0	0	0	69.99	0	0	0	0	1	0	0
426	39	1	0	0	0	0	0	0	0	0	0	0	0	0	0	39.99	0	1	0	0	0	0	0
427	18	0	0	0	0	0	0	0	0	0	0	0	0	0	0	39.99	0	1	0	0	0	0	0
428	77	0	1	1	1	0	0	0	0	1	1	1	0	1	0	79.99	0	0	0	0	0	1	0
429	68	1	1	1	0	0	0	0	0	1	1	2	1	1	0	69.99	0	0	0	0	1	0	0
430	71	0	1	1	1	0	0	0	0	1	1	1	0	1	0	79.99	0	0	0	0	0	1	0
431	77	0	1	1	0	0	1	0	0	0	0	1	0	1	0	79.99	0	0	0	0	0	1	0
432	62	1	0	0	0	0	0	0	0	0	0	0	0	0	0	69.99	0	0	0	0	1	0	0
433	89	1	0	1	1	0	0	0	0	0	0	1	0	1	0	120	0	0	0	0	0	0	1
434	60	1	1	1	1	0	0	1	1	1	1	1	0	1	0	69.99	0	0	0	0	1	0	0
435	55	0	0	0	0	0	0	0	0	0	0	0	0	0	0	59.99	0	0	0	1	0	0	0
436	57	0	0	1	0	0	0	0	1	0	1	0	0	0	0	59.99	0	0	0	1	0	0	0
437	42	0	0	0	0	0	0	0	0	0	0	1	0	1	0	49.99	0	0	1	0	0	0	0
438	48	1	0	0	0	0	0	0	0	0	0	0	0	0	0	49.99	0	0	1	0	0	0	0
439	46	0	0	0	0	0	0	0	0	0	0	0	0	0	0	49.99	0	0	1	0	0	0	0
440	64	0	0	0	0	0	0	0	0	0	0	0	0	0	0	69.99	0	0	0	0	1	0	0
441	70	1	0	1	1	0	0	0	1	0	1	0	0	0	0	79.99	0	0	0	0	0	1	0
442	72	1	0	1	0	0	0	1	1	0	1	2	1	1	1	79.99	0	0	0	0	0	1	0
443	53	1	0	0	0	0	0	0	0	0	0	0	0	0	0	59.99	0	0	0	1	0	0	0
444	87	1	0	1	1	0	1	0	1	0	1	1	0	1	0	120	0	0	0	0	0	0	1
445	59	1	0	0	0	0	0	0	0	0	0	2	1	1	1	59.99	0	0	0	1	0	0	0
446	16	1	0	0	0	0	0	0	0	0	0	0	0	0	0	17.99	1	0	0	0	0	0	0
447	45	0	0	0	0	0	0	0	0	0	0	0	0	0	0	49.99	0	0	1	0	0	0	0
448	70	0	0	1	0	0	0	0	1	1	1	1	0	1	0	79.99	0	0	0	0	0	1	0
449	54	0	0	0	0	1	0	0	0	0	0	0	0	0	0	59.99	0	0	0	1	0	0	0
450	78	0	0	1	1	0	1	0	1	0	1	2	1	1	1	79.99	0	0	0	0	0	1	0
451	62	1	0	1	0	0	0	0	0	0	0	0	0	0	0	69.99	0	0	0	0	1	0	0
452	91	0	1	1	0	1	0	0	0	1	1	0	0	0	0	120	0	0	0	0	0	0	1
453	72	1	0	0	0	0	0	0	0	0	0	0	0	0	0	79.99	0	0	0	0	0	1	0
454	98	0	1	1	0	0	0	1	1	0	1	1	0	1	0	120	0	0	0	0	0	0	1
455	32	0	0	0	0	0	0	0	0	0	0	0	0	0	0	39.99	0	1	0	0	0	0	0
456	38	0	0	0	0	0	0	0	0	0	0	0	0	0	0	39.99	0	1	0	0	0	0	0
457	54	0	0	0	0	0	0	0	0	0	0	1	0	1	0	59.99	0	0	0	1	0	0	0
458	31	0	0	0	0	0	0	0	0	0	0	0	0	0	0	39.99	0	1	0	0	0	0	0
459	52	0	0	0	0	0	0	0	0	0	0	0	0	0	0	59.99	0	0	0	1	0	0	0
460	61	1	0	1	0	0	0	0	0	1	1	0	0	0	0	69.99	0	0	0	0	1	0	0
461	58	1	0	0	0	0	0	0	0	0	0	0	0	0	0	59.99	0	0	0	1	0	0	0
462	41	0	0	0	0	0	0	0	0	0	0	0	0	0	0	49.99	0	0	1	0	0	0	0
463	68	0	0	1	1	0	0	0	1	1	1	0	0	0	0	69.99	0	0	0	0	1	0	0
464	36	0	0	0	0	0	0	0	0	0	0	0	0	0	0	39.99	0	1	0	0	0	0	0
465	63	0	0	0	0	0	1	0	0	0	0	0	0	0	0	69.99	0	0	0	0	1	0	0
466	35	1	0	0	0	0	0	0	0	0	0	0	0	0	0	39.99	0	1	0	0	0	0	0
467	55	0	0	0	0	0	0	0	0	0	0	0	0	0	0	59.99	0	0	0	1	0	0	0
468	42	1	0	0	0	0	0	0	0	0	0	0	0	0	0	49.99	0	0	1	0	0	0	0
469	44	0	0	0	0	0	0	0	0	0	0	2	1	1	1	49.99	0	0	1	0	0	0	0
470	44	1	0	0	0	0	0	0	0	0	0	0	0	0	0	49.99	0	0	1	0	0	0	0
471	87	0	0	0	1	0	0	0	0	0	0	1	0	1	0	120	0	0	0	0	0	0	1
472	65	0	0	0	0	0	0	0	0	0	0	0	0	0	0	69.99	0	0	0	0	1	0	0
473	68	0	0	0	0	1	0	0	0	0	0	1	0	1	0	69.99	0	0	0	0	1	0	0
474	70	0	0	0	0	0	0	0	0	0	0	1	0	1	0	79.99	0	0	0	0	0	1	0
475	76	1	0	1	1	0	0	0	1	0	1	2	1	1	1	79.99	0	0	0	0	0	1	0
476	59	1	0	0	0	0	0	0	0	0	0	0	0	0	0	59.99	0	0	0	1	0	0	0
477	45	0	0	0	0	0	0	0	0	0	0	0	0	0	0	49.99	0	0	1	0	0	0	0
478	93	0	0	0	1	1	0	0	0	0	0	2	1	1	1	120	0	0	0	0	0	0	1
479	86	0	0	1	0	0	0	0	0	0	0	2	1	1	1	120	0	0	0	0	0	0	1
480	88	0	0	1	1	0	0	0	1	1	1	0	0	0	0	120	0	0	0	0	0	0	1
481	61	0	0	0	0	1	0	0	0	0	0	2	1	1	1	69.99	0	0	0	0	1	0	0
482	66	0	0	1	0	0	0	0	0	1	1	1	0	1	0	69.99	0	0	0	0	1	0	0
483	31	1	0	0	0	0	0	0	0	0	0	0	0	0	0	39.99	0	1	0	0	0	0	0
484	67	1	1	1	1	0	0	0	0	0	0	2	1	1	1	69.99	0	0	0	0	1	0	0
485	39	1	0	0	0	0	0	0	0	0	0	0	0	0	0	39.99	0	1	0	0	0	0	0
486	73	0	0	0	0	0	0	0	0	0	0	0	0	0	0	79.99	0	0	0	0	0	1	0
487	51	0	0	0	0	0	0	0	0	0	0	0	0	0	0	59.99	0	0	0	1	0	0	0
488	52	1	0	0	0	0	0	0	0	0	0	0	0	0	0	59.99	0	0	0	1	0	0	0
489	58	0	0	0	0	0	0	0	0	0	0	0	0	0	0	59.99	0	0	0	1	0	0	0
490	48	0	0	0	0	0	0	0	0	0	0	0	0	0	0	49.99	0	0	1	0	0	0	0
491	19	1	0	0	0	0	0	0	0	0	0	0	0	0	0	39.99	0	1	0	0	0	0	0
492	18	0	0	0	0	0	0	0	0	0	0	0	0	0	0	39.99	0	1	0	0	0	0	0
493	52	1	0	0	0	0	0	0	0	0	0	0	0	0	0	59.99	0	0	0	1	0	0	0
494	21	0	0	0	0	0	0	0	0	0	0	0	0	0	0	39.99	0	1	0	0	0	0	0
495	54	0	0	0	0	0	0	0	0	0	0	0	0	0	0	59.99	0	0	0	1	0	0	0
496	36	0	0	0	0	0	0	0	0	0	0	0	0	0	0	39.99	0	1	0	0	0	0	0
497	43	1	0	0	0	0	0	0	0	0	0	0	0	0	0	49.99	0	0	1	0	0	0	0
498	85	1	0	1	1	0	1	0	1	0	1	1	0	1	0	120	0	0	0	0	0	0	1
499	81	0	0	0	0	0	0	0	0	0	0	0	0	0	0	120	0	0	0	0	0	0	1
500	29	0	0	0	0	0	0	0	0	0	0	0	0	0	0	39.99	0	1	0	0	0	0	0
501	68	1	0	0	0	0	0	0	0	0	0	0	0	0	0	69.99	0	0	0	0	1	0	0
502	65	1	1	1	0	0	0	0	1	0	1	2	1	1	0	69.99	0	0	0	0	1	0	0
503	84	0	0	0	1	0	0	0	0	0	0	1	0	1	0	120	0	0	0	0	0	0	1
504	13	1	0	0	0	0	0	0	0	0	0	0	0	0	0	17.99	1	0	0	0	0	0	0
505	60	1	0	1	0	0	0	0	1	0	1	0	0	0	0	69.99	0	0	0	0	1	0	0
506	84	1	0	1	1	0	1	0	1	0	1	2	1	1	1	120	0	0	0	0	0	0	1
507	73	1	0	1	0	0	0	0	1	0	1	0	0	0	0	79.99	0	0	0	0	0	1	0
508	53	0	0	0	0	0	0	0	0	0	0	0	0	0	0	59.99	0	0	0	1	0	0	0
509	62	1	0	0	0	0	0	0	0	0	0	0	0	0	0	69.99	0	0	0	0	1	0	0
510	63	0	0	0	0	0	0	0	0	0	0	0	0	0	0	69.99	0	0	0	0	1	0	0
511	93	1	0	1	0	1	0	0	0	1	1	0	0	0	0	120	0	0	0	0	0	0	1
512	45	1	0	0	0	1	0	0	0	0	0	0	0	0	0	49.99	0	0	1	0	0	0	0
513	50	0	0	0	0	0	0	0	0	0	0	1	0	1	0	59.99	0	0	0	1	0	0	0
514	49	0	0	0	0	0	0	0	0	0	0	0	0	0	0	49.99	0	0	1	0	0	0	0
515	46	1	0	0	0	0	0	0	0	0	0	0	0	0	0	49.99	0	0	1	0	0	0	0
516	86	0	1	1	0	0	0	0	0	1	1	1	0	1	0	120	0	0	0	0	0	0	1
517	64	1	0	0	0	0	0	0	0	0	0	1	0	1	0	69.99	0	0	0	0	1	0	0
518	14	0	0	0	0	0	0	0	0	0	0	0	0	0	0	17.99	1	0	0	0	0	0	0
519	47	1	0	0	0	0	0	0	0	0	0	0	0	0	0	49.99	0	0	1	0	0	0	0
520	15	1	0	0	0	0	0	0	0	0	0	0	0	0	0	17.99	1	0	0	0	0	0	0
521	4	1	0	0	0	0	0	0	0	0	0	0	0	0	0	17.99	1	0	0	0	0	0	0
522	80	1	0	1	0	0	0	0	1	0	1	0	0	0	0	120	0	0	0	0	0	0	1
523	57	0	0	0	0	0	0	0	0	0	0	0	0	0	0	59.99	0	0	0	1	0	0	0
524	64	1	0	1	0	0	1	0	1	0	1	0	0	0	0	69.99	0	0	0	0	1	0	0
525	58	1	1	0	0	0	0	0	0	0	0	2	1	1	1	59.99	0	0	0	1	0	0	0
526	83	0	0	1	1	0	0	0	1	0	1	1	0	1	0	120	0	0	0	0	0	0	1
527	86	1	1	1	0	0	1	0	1	0	1	2	1	1	1	120	0	0	0	0	0	0	1
528	63	1	0	0	1	0	0	0	0	0	0	2	1	1	0	69.99	0	0	0	0	1	0	0
529	81	1	1	1	0	0	0	0	1	0	1	1	0	1	0	120	0	0	0	0	0	0	1
530	91	0	0	0	0	0	0	0	0	0	0	0	0	0	0	120	0	0	0	0	0	0	1
531	76	0	0	1	1	0	0	0	1	0	1	0	0	0	0	79.99	0	0	0	0	0	1	0
532	30	0	0	0	0	0	0	0	0	0	0	0	0	0	0	39.99	0	1	0	0	0	0	0
533	56	0	0	0	0	0	0	0	0	0	0	1	0	1	0	59.99	0	0	0	1	0	0	0
534	56	1	0	0	0	0	0	0	0	0	0	0	0	0	0	59.99	0	0	0	1	0	0	0
535	64	0	0	1	0	0	0	0	1	0	1	0	0	0	0	69.99	0	0	0	0	1	0	0
536	75	0	1	0	0	0	0	0	0	0	0	0	0	0	0	79.99	0	0	0	0	0	1	0
537	81	0	0	0	0	0	0	0	0	0	0	0	0	0	0	120	0	0	0	0	0	0	1
538	90	1	1	1	0	0	0	0	0	1	1	0	0	0	0	120	0	0	0	0	0	0	1
539	26	0	0	0	0	0	0	0	0	0	0	0	0	0	0	39.99	0	1	0	0	0	0	0
540	67	1	1	1	1	0	0	0	0	1	1	1	0	1	0	69.99	0	0	0	0	1	0	0
541	36	0	0	0	0	0	0	0	0	0	0	0	0	0	0	39.99	0	1	0	0	0	0	0
542	82	0	0	0	1	0	0	0	0	0	0	1	0	1	0	120	0	0	0	0	0	0	1
543	73	1	0	1	0	0	0	0	1	0	1	0	0	0	0	79.99	0	0	0	0	0	1	0
544	43	0	0	0	0	0	0	0	0	0	0	0	0	0	0	49.99	0	0	1	0	0	0	0
545	80	1	0	0	0	0	0	0	0	0	0	0	0	0	0	120	0	0	0	0	0	0	1
546	54	1	0	0	0	0	0	0	0	0	0	0	0	0	0	59.99	0	0	0	1	0	0	0
547	22	0	0	0	0	0	0	0	0	0	0	0	0	0	0	39.99	0	1	0	0	0	0	0
548	75	1	1	1	1	0	0	0	0	1	1	2	1	1	1	79.99	0	0	0	0	0	1	0
549	27	0	0	0	0	0	0	0	0	0	0	1	0	1	0	39.99	0	1	0	0	0	0	0
550	59	1	0	0	0	0	0	0	0	0	0	0	0	0	0	59.99	0	0	0	1	0	0	0
551	56	1	0	1	0	0	0	0	1	0	1	1	0	1	0	59.99	0	0	0	1	0	0	0
552	60	0	0	0	0	0	0	0	0	0	0	0	0	0	0	69.99	0	0	0	0	1	0	0
553	33	1	0	0	0	0	0	0	0	0	0	1	0	1	0	39.99	0	1	0	0	0	0	0
554	47	0	0	0	0	0	0	0	0	0	0	0	0	0	0	49.99	0	0	1	0	0	0	0
555	82	0	0	0	0	1	0	0	0	0	0	1	0	1	0	120	0	0	0	0	0	0	1
556	58	1	0	0	0	0	0	0	0	0	0	0	0	0	0	59.99	0	0	0	1	0	0	0
557	35	0	0	0	0	0	0	0	0	0	0	0	0	0	0	39.99	0	1	0	0	0	0	0
558	23	0	0	0	0	0	0	0	0	0	0	0	0	0	0	39.99	0	1	0	0	0	0	0
559	71	1	0	0	0	0	0	0	0	0	0	0	0	0	0	79.99	0	0	0	0	0	1	0
560	87	1	0	0	0	0	0	0	0	0	0	2	1	1	0	120	0	0	0	0	0	0	1
561	60	0	0	0	0	0	0	0	0	0	0	0	0	0	0	69.99	0	0	0	0	1	0	0
562	87	0	0	1	0	0	0	0	0	1	1	1	0	1	0	120	0	0	0	0	0	0	1
563	97	0	0	1	0	0	1	0	1	0	1	1	0	1	0	120	0	0	0	0	0	0	1
564	63	1	0	0	0	0	0	0	0	0	0	0	0	0	0	69.99	0	0	0	0	1	0	0
565	90	0	0	0	0	0	0	0	0	0	0	2	1	1	1	120	0	0	0	0	0	0	1
566	63	1	1	0	0	0	0	0	0	0	0	0	0	0	0	69.99	0	0	0	0	1	0	0
567	62	1	0	0	0	0	0	0	0	0	0	0	0	0	0	69.99	0	0	0	0	1	0	0
568	64	1	0	1	0	0	0	0	1	0	1	2	1	1	1	69.99	0	0	0	0	1	0	0
569	90	1	1	1	1	1	0	0	1	0	1	1	0	1	0	120	0	0	0	0	0	0	1
570	55	1	0	0	0	0	0	0	0	0	0	0	0	0	0	59.99	0	0	0	1	0	0	0
571	86	0	0	1	0	0	0	1	1	0	1	2	1	1	1	120	0	0	0	0	0	0	1
572	83	0	1	1	0	0	0	0	0	1	1	2	1	1	1	120	0	0	0	0	0	0	1
573	92	1	0	0	1	1	0	0	0	0	0	2	1	1	1	120	0	0	0	0	0	0	1
574	80	1	1	1	1	0	1	1	0	1	1	1	0	1	0	120	0	0	0	0	0	0	1
575	72	1	0	0	0	0	0	0	0	0	0	1	0	1	0	79.99	0	0	0	0	0	1	0
576	41	1	0	0	0	0	0	0	0	0	0	1	0	1	0	49.99	0	0	1	0	0	0	0
577	32	1	0	0	0	0	0	0	0	0	0	0	0	0	0	39.99	0	1	0	0	0	0	0
578	81	0	0	1	0	0	0	0	0	0	0	0	0	0	0	120	0	0	0	0	0	0	1
579	48	0	0	1	0	0	0	0	0	1	1	0	0	0	0	49.99	0	0	1	0	0	0	0
580	75	0	0	0	0	0	0	0	0	0	0	1	0	1	0	79.99	0	0	0	0	0	1	0
581	36	0	0	0	0	0	0	0	0	0	0	0	0	0	0	39.99	0	1	0	0	0	0	0
582	45	1	0	1	1	0	0	0	1	0	1	0	0	0	0	49.99	0	0	1	0	0	0	0
583	44	0	0	0	0	0	0	0	0	0	0	0	0	0	0	49.99	0	0	1	0	0	0	0
584	40	1	0	0	0	0	0	0	0	0	0	0	0	0	0	49.99	0	0	1	0	0	0	0
585	94	0	1	1	1	0	0	0	0	1	1	2	1	1	1	120	0	0	0	0	0	0	1
586	90	0	0	1	0	0	0	0	0	1	1	0	0	0	0	120	0	0	0	0	0	0	1
587	96	0	0	1	1	0	0	0	1	0	1	2	1	1	1	120	0	0	0	0	0	0	1
588	82	0	1	1	1	0	0	0	0	1	1	1	0	1	0	120	0	0	0	0	0	0	1
589	79	1	0	1	1	1	0	1	0	1	1	1	0	1	0	79.99	0	0	0	0	0	1	0
590	56	1	0	0	0	0	0	0	0	0	0	0	0	0	0	59.99	0	0	0	1	0	0	0
591	68	1	0	1	0	0	0	0	1	0	1	1	0	1	0	69.99	0	0	0	0	1	0	0
592	49	1	0	0	0	0	0	0	0	0	0	0	0	0	0	49.99	0	0	1	0	0	0	0
593	77	1	0	0	0	0	1	0	0	0	0	1	0	1	0	79.99	0	0	0	0	0	1	0
594	56	1	0	1	0	0	0	0	1	0	1	0	0	0	0	59.99	0	0	0	1	0	0	0
595	42	1	0	0	0	0	0	0	0	0	0	0	0	0	0	49.99	0	0	1	0	0	0	0
596	19	1	0	0	0	0	0	0	0	0	0	0	0	0	0	39.99	0	1	0	0	0	0	0
597	56	0	0	0	0	0	0	0	0	0	0	0	0	0	0	59.99	0	0	0	1	0	0	0
598	41	0	0	0	0	0	0	0	0	0	0	0	0	0	0	49.99	0	0	1	0	0	0	0
599	41	0	0	0	0	0	0	0	0	0	0	0	0	0	0	49.99	0	0	1	0	0	0	0
600	57	0	0	0	0	0	0	0	0	0	0	0	0	0	0	59.99	0	0	0	1	0	0	0
601	76	1	0	1	1	0	0	0	0	1	1	0	0	0	0	79.99	0	0	0	0	0	1	0
602	50	0	0	0	0	0	0	0	0	0	0	0	0	0	0	59.99	0	0	0	1	0	0	0
603	79	0	0	1	0	0	0	0	1	0	1	2	1	1	1	79.99	0	0	0	0	0	1	0
604	62	1	0	1	0	0	0	0	0	1	1	1	0	1	0	69.99	0	0	0	0	1	0	0
605	50	0	0	1	1	1	0	0	0	0	0	1	0	1	0	59.99	0	0	0	1	0	0	0
606	79	1	0	0	0	0	0	0	0	0	0	2	1	1	1	79.99	0	0	0	0	0	1	0
607	47	1	0	0	0	0	0	0	0	0	0	0	0	0	0	49.99	0	0	1	0	0	0	0
608	42	0	0	0	0	0	0	0	0	0	0	1	0	1	0	49.99	0	0	1	0	0	0	0
609	58	1	1	0	0	0	0	0	0	0	0	0	0	0	0	59.99	0	0	0	1	0	0	0
610	94	0	0	1	0	0	0	0	1	0	1	0	0	0	0	120	0	0	0	0	0	0	1
611	55	1	0	0	0	1	0	0	0	0	0	1	0	1	0	59.99	0	0	0	1	0	0	0
612	59	0	0	1	1	0	0	0	0	1	1	0	0	0	0	59.99	0	0	0	1	0	0	0
613	47	0	0	0	0	0	0	0	0	0	0	0	0	0	0	49.99	0	0	1	0	0	0	0
614	72	1	1	0	0	0	0	0	0	0	0	0	0	0	0	79.99	0	0	0	0	0	1	0
615	85	0	0	0	0	0	0	0	0	0	0	1	0	1	0	120	0	0	0	0	0	0	1
616	25	1	1	0	0	0	0	0	0	0	0	0	0	0	0	39.99	0	1	0	0	0	0	0
617	41	1	0	0	0	0	0	0	0	0	0	0	0	0	0	49.99	0	0	1	0	0	0	0
618	57	1	0	0	0	0	0	0	0	0	0	0	0	0	0	59.99	0	0	0	1	0	0	0
619	25	0	0	0	0	0	0	0	0	0	0	0	0	0	0	39.99	0	1	0	0	0	0	0
620	79	1	0	1	0	0	0	0	0	1	1	2	1	1	1	79.99	0	0	0	0	0	1	0
621	78	1	1	0	0	0	0	0	0	0	0	1	0	1	0	79.99	0	0	0	0	0	1	0
622	60	0	0	1	0	0	0	0	0	1	1	0	0	0	0	69.99	0	0	0	0	1	0	0
623	19	1	0	0	0	0	0	0	0	0	0	0	0	0	0	39.99	0	1	0	0	0	0	0
624	57	0	0	0	0	0	0	0	0	0	0	0	0	0	0	59.99	0	0	0	1	0	0	0
625	53	1	0	0	0	0	0	0	0	0	0	0	0	0	0	59.99	0	0	0	1	0	0	0
626	25	0	0	0	0	1	0	0	0	0	0	0	0	0	0	39.99	0	1	0	0	0	0	0
627	67	1	0	0	0	0	0	0	0	0	0	2	1	1	0	69.99	0	0	0	0	1	0	0
628	8	0	0	0	0	1	0	0	0	0	0	0	0	0	0	17.99	1	0	0	0	0	0	0
629	25	0	0	0	0	0	0	0	0	0	0	0	0	0	0	39.99	0	1	0	0	0	0	0
630	67	1	0	1	0	0	0	0	0	1	1	0	0	0	0	69.99	0	0	0	0	1	0	0
631	92	0	1	1	0	0	0	0	1	0	1	0	0	0	0	120	0	0	0	0	0	0	1
632	81	0	1	1	0	0	0	0	1	0	1	2	1	1	1	120	0	0	0	0	0	0	1
633	51	0	0	0	0	0	0	0	0	0	0	1	0	1	0	59.99	0	0	0	1	0	0	0
634	85	1	0	1	1	0	0	1	0	1	1	1	0	1	0	120	0	0	0	0	0	0	1
635	46	1	0	0	0	0	0	0	0	0	0	0	0	0	0	49.99	0	0	1	0	0	0	0
636	51	0	0	0	0	0	0	0	0	0	0	0	0	0	0	59.99	0	0	0	1	0	0	0
637	92	0	0	0	0	0	0	0	0	0	0	0	0	0	0	120	0	0	0	0	0	0	1
638	40	0	0	0	0	0	0	0	0	0	0	0	0	0	0	49.99	0	0	1	0	0	0	0
639	49	1	0	1	0	0	0	0	1	0	1	0	0	0	0	49.99	0	0	1	0	0	0	0
640	54	1	0	0	0	0	0	0	0	0	0	1	0	1	0	59.99	0	0	0	1	0	0	0
641	71	0	0	0	0	0	0	0	0	0	0	0	0	0	0	79.99	0	0	0	0	0	1	0
642	85	1	1	1	1	0	0	0	0	0	0	1	0	1	0	120	0	0	0	0	0	0	1
643	56	0	0	0	0	0	0	0	0	0	0	2	1	1	1	59.99	0	0	0	1	0	0	0
644	51	1	0	0	0	0	0	0	0	0	0	0	0	0	0	59.99	0	0	0	1	0	0	0
645	92	1	1	0	1	1	0	0	0	0	0	2	1	1	1	120	0	0	0	0	0	0	1
646	82	1	0	0	0	0	0	0	0	0	0	1	0	1	0	120	0	0	0	0	0	0	1
647	46	0	0	1	0	0	1	0	1	0	1	0	0	0	0	49.99	0	0	1	0	0	0	0
648	89	0	0	1	1	0	0	0	1	0	1	0	0	0	0	120	0	0	0	0	0	0	1
649	49	0	1	0	0	0	0	0	0	0	0	2	1	1	1	49.99	0	0	1	0	0	0	0
650	89	0	0	1	1	0	0	0	1	0	1	1	0	1	0	120	0	0	0	0	0	0	1
651	41	0	0	0	0	0	0	0	0	0	0	0	0	0	0	49.99	0	0	1	0	0	0	0
652	40	1	0	0	0	0	0	0	0	0	0	0	0	0	0	49.99	0	0	1	0	0	0	0
653	59	1	0	0	0	0	0	0	0	0	0	0	0	0	0	59.99	0	0	0	1	0	0	0
654	56	0	0	1	0	1	0	0	0	0	0	1	0	1	0	59.99	0	0	0	1	0	0	0
655	8	1	0	0	0	0	0	0	0	0	0	0	0	0	0	17.99	1	0	0	0	0	0	0
656	56	1	0	0	0	0	0	0	0	0	0	0	0	0	0	59.99	0	0	0	1	0	0	0
657	29	0	0	0	0	0	0	0	0	0	0	1	0	1	0	39.99	0	1	0	0	0	0	0
658	65	1	0	0	0	0	0	0	0	0	0	1	0	1	0	69.99	0	0	0	0	1	0	0
659	38	1	0	0	0	0	0	0	0	0	0	0	0	0	0	39.99	0	1	0	0	0	0	0
660	60	1	0	1	0	0	0	0	0	1	1	0	0	0	0	69.99	0	0	0	0	1	0	0
661	83	1	0	1	0	0	1	0	1	0	1	2	1	1	1	120	0	0	0	0	0	0	1
662	87	1	1	1	0	1	0	0	0	1	1	0	0	0	0	120	0	0	0	0	0	0	1
663	90	0	0	0	1	0	0	0	0	0	0	1	0	1	0	120	0	0	0	0	0	0	1
664	43	0	0	0	0	0	0	0	0	0	0	0	0	0	0	49.99	0	0	1	0	0	0	0
665	51	1	0	0	0	0	0	0	0	0	0	0	0	0	0	59.99	0	0	0	1	0	0	0
666	88	1	1	1	1	0	0	1	0	1	1	1	0	1	0	120	0	0	0	0	0	0	1
667	2	0	0	0	0	1	0	0	0	0	0	0	0	0	0	17.99	1	0	0	0	0	0	0
668	62	1	0	1	0	0	0	0	1	0	1	0	0	0	0	69.99	0	0	0	0	1	0	0
669	41	0	0	0	0	0	0	0	0	0	0	1	0	1	0	49.99	0	0	1	0	0	0	0
670	77	0	1	0	0	0	0	0	0	0	0	0	0	0	0	79.99	0	0	0	0	0	1	0
671	72	1	0	0	0	0	0	0	0	0	0	0	0	0	0	79.99	0	0	0	0	0	1	0
672	71	0	0	0	0	0	0	1	0	0	0	0	0	0	0	79.99	0	0	0	0	0	1	0
673	57	0	0	0	0	0	0	0	0	0	0	1	0	1	0	59.99	0	0	0	1	0	0	0
674	66	0	0	1	0	0	0	0	0	1	1	0	0	0	0	69.99	0	0	0	0	1	0	0
675	60	0	0	1	0	0	0	1	1	1	1	0	0	0	0	69.99	0	0	0	0	1	0	0
676	63	0	0	0	0	0	0	0	0	0	0	0	0	0	0	69.99	0	0	0	0	1	0	0
677	34	0	0	0	0	0	0	0	0	0	0	0	0	0	0	39.99	0	1	0	0	0	0	0
678	69	1	0	1	0	0	0	0	0	1	1	0	0	0	0	69.99	0	0	0	0	1	0	0
679	76	1	0	1	1	1	1	1	0	0	0	2	1	1	1	79.99	0	0	0	0	0	1	0
680	31	0	0	0	0	0	0	0	0	0	0	0	0	0	0	39.99	0	1	0	0	0	0	0
681	52	1	0	0	0	0	0	0	0	0	0	0	0	0	0	59.99	0	0	0	1	0	0	0
682	70	1	0	1	0	0	0	0	0	1	1	2	1	1	1	79.99	0	0	0	0	0	1	0
683	43	1	0	0	0	0	0	0	0	0	0	0	0	0	0	49.99	0	0	1	0	0	0	0
684	49	0	0	0	0	0	1	0	0	0	0	0	0	0	0	49.99	0	0	1	0	0	0	0
685	56	0	0	0	0	0	1	0	0	0	0	0	0	0	0	59.99	0	0	0	1	0	0	0
686	96	0	0	1	0	0	0	0	1	0	1	2	1	1	1	120	0	0	0	0	0	0	1
687	84	0	0	1	0	0	0	0	0	1	1	0	0	0	0	120	0	0	0	0	0	0	1
688	43	1	0	0	0	0	0	0	0	0	0	0	0	0	0	49.99	0	0	1	0	0	0	0
689	72	0	0	0	0	0	0	0	0	0	0	0	0	0	0	79.99	0	0	0	0	0	1	0
690	47	1	0	1	0	0	0	0	1	0	1	0	0	0	0	49.99	0	0	1	0	0	0	0
691	26	0	0	0	0	0	0	0	0	0	0	0	0	0	0	39.99	0	1	0	0	0	0	0
692	37	0	0	0	0	0	0	0	0	0	0	1	0	1	0	39.99	0	1	0	0	0	0	0
693	49	0	0	0	0	1	0	0	0	0	0	0	0	0	0	49.99	0	0	1	0	0	0	0
694	79	1	0	0	0	0	1	0	0	0	0	1	0	1	0	79.99	0	0	0	0	0	1	0
695	53	0	0	0	0	0	0	0	0	0	0	0	0	0	0	59.99	0	0	0	1	0	0	0
696	54	1	0	0	0	0	0	0	0	0	0	0	0	0	0	59.99	0	0	0	1	0	0	0
697	33	1	0	0	0	0	0	0	0	0	0	0	0	0	0	39.99	0	1	0	0	0	0	0
698	55	0	0	0	0	0	0	0	0	0	0	0	0	0	0	59.99	0	0	0	1	0	0	0
699	71	1	0	0	0	0	1	0	0	0	0	2	1	1	1	79.99	0	0	0	0	0	1	0
700	93	1	0	1	0	0	0	0	1	0	1	0	0	0	0	120	0	0	0	0	0	0	1
701	71	0	1	1	0	0	0	0	0	1	1	0	0	0	0	79.99	0	0	0	0	0	1	0
702	66	0	0	1	0	0	0	0	1	0	1	2	1	1	0	69.99	0	0	0	0	1	0	0
703	22	1	0	0	0	0	0	0	0	0	0	0	0	0	0	39.99	0	1	0	0	0	0	0
704	66	0	0	0	0	0	0	0	0	0	0	0	0	0	0	69.99	0	0	0	0	1	0	0
705	79	0	1	1	1	0	0	1	0	0	0	0	0	0	0	79.99	0	0	0	0	0	1	0
706	42	0	0	0	0	0	0	0	0	0	0	0	0	0	0	49.99	0	0	1	0	0	0	0
707	52	1	0	0	0	0	0	0	0	0	0	0	0	0	0	59.99	0	0	0	1	0	0	0
708	90	0	0	0	0	0	0	0	0	0	0	1	0	1	0	120	0	0	0	0	0	0	1
709	80	1	0	0	0	0	0	1	0	0	0	2	1	1	1	120	0	0	0	0	0	0	1
710	1	0	0	0	0	0	0	0	0	0	0	0	0	0	0	17.99	1	0	0	0	0	0	0
711	65	0	1	0	0	0	1	0	0	0	0	0	0	0	0	69.99	0	0	0	0	1	0	0
712	40	0	0	0	0	0	0	0	0	0	0	1	0	1	0	49.99	0	0	1	0	0	0	0
713	100	0	0	1	0	0	0	0	1	0	1	0	0	0	0	120	0	0	0	0	0	0	1
714	84	0	0	1	1	0	0	0	0	1	1	0	0	0	0	120	0	0	0	0	0	0	1
715	59	1	0	0	0	0	0	0	0	0	0	0	0	0	0	59.99	0	0	0	1	0	0	0
716	8	1	0	0	0	0	0	0	0	0	0	0	0	0	0	17.99	1	0	0	0	0	0	0
717	55	1	0	0	0	0	0	0	0	0	0	1	0	1	0	59.99	0	0	0	1	0	0	0
718	47	0	0	0	0	0	0	0	0	0	0	0	0	0	0	49.99	0	0	1	0	0	0	0
719	62	1	0	0	0	1	0	0	0	0	0	2	1	1	1	69.99	0	0	0	0	1	0	0
720	56	0	0	0	0	0	0	0	0	0	0	0	0	0	0	59.99	0	0	0	1	0	0	0
721	35	1	0	0	0	0	0	0	0	0	0	0	0	0	0	39.99	0	1	0	0	0	0	0
722	77	0	0	0	0	0	0	1	0	0	0	0	0	0	0	79.99	0	0	0	0	0	1	0
723	73	1	0	1	0	0	0	0	0	1	1	0	0	0	0	79.99	0	0	0	0	0	1	0
724	66	0	0	0	0	0	0	0	0	0	0	1	0	1	0	69.99	0	0	0	0	1	0	0
725	46	1	0	0	0	0	0	0	0	0	0	0	0	0	0	49.99	0	0	1	0	0	0	0
726	14	1	0	0	0	0	0	0	0	0	0	0	0	0	0	17.99	1	0	0	0	0	0	0
727	61	0	0	0	0	0	1	0	0	0	0	1	0	1	0	69.99	0	0	0	0	1	0	0
728	88	0	0	1	0	0	0	0	0	0	0	2	1	1	0	120	0	0	0	0	0	0	1
729	47	0	0	0	0	0	0	0	0	0	0	0	0	0	0	49.99	0	0	1	0	0	0	0
730	5	1	0	0	0	0	0	0	0	0	0	0	0	0	0	17.99	1	0	0	0	0	0	0
731	59	0	0	0	0	0	0	0	0	0	0	0	0	0	0	59.99	0	0	0	1	0	0	0
732	33	0	0	0	0	0	0	0	0	0	0	0	0	0	0	39.99	0	1	0	0	0	0	0
733	42	0	0	0	0	0	0	0	0	0	0	0	0	0	0	49.99	0	0	1	0	0	0	0
734	82	0	1	1	0	0	0	0	1	1	1	1	0	1	0	120	0	0	0	0	0	0	1
735	84	0	0	1	1	0	0	1	0	0	0	2	1	1	1	120	0	0	0	0	0	0	1
736	84	0	0	1	0	0	0	1	0	0	0	1	0	1	0	120	0	0	0	0	0	0	1
737	74	0	0	0	0	0	0	0	0	0	0	1	0	1	0	79.99	0	0	0	0	0	1	0
738	57	1	0	0	0	0	0	0	0	0	0	0	0	0	0	59.99	0	0	0	1	0	0	0
739	67	1	0	1	0	0	0	0	1	0	1	1	0	1	0	69.99	0	0	0	0	1	0	0
740	89	1	0	1	1	0	0	0	0	1	1	2	1	1	1	120	0	0	0	0	0	0	1
741	38	0	0	0	0	0	0	0	0	0	0	0	0	0	0	39.99	0	1	0	0	0	0	0
742	87	1	0	1	0	0	0	0	0	1	1	1	0	1	0	120	0	0	0	0	0	0	1
743	61	1	0	0	0	0	0	0	0	0	0	0	0	0	0	69.99	0	0	0	0	1	0	0
744	76	1	1	1	1	0	0	0	0	1	1	1	0	1	0	79.99	0	0	0	0	0	1	0
745	42	1	0	0	0	0	0	0	0	0	0	0	0	0	0	49.99	0	0	1	0	0	0	0
746	87	0	0	1	1	0	0	0	0	1	1	0	0	0	0	120	0	0	0	0	0	0	1
747	47	0	0	0	0	0	0	0	0	0	0	1	0	1	0	49.99	0	0	1	0	0	0	0
748	82	1	0	1	0	0	0	0	1	0	1	0	0	0	0	120	0	0	0	0	0	0	1
749	62	1	0	0	0	0	0	0	0	0	0	2	1	1	0	69.99	0	0	0	0	1	0	0
750	39	0	0	0	0	0	0	0	0	0	0	1	0	1	0	39.99	0	1	0	0	0	0	0
751	48	0	0	0	0	0	0	0	0	0	0	0	0	0	0	49.99	0	0	1	0	0	0	0
752	56	0	0	1	0	0	0	0	1	1	1	0	0	0	0	59.99	0	0	0	1	0	0	0
753	71	1	0	1	0	0	0	1	1	0	1	0	0	0	0	79.99	0	0	0	0	0	1	0
754	91	0	0	1	0	0	0	0	0	1	1	1	0	1	0	120	0	0	0	0	0	0	1
755	12	1	0	0	0	0	0	0	0	0	0	0	0	0	0	17.99	1	0	0	0	0	0	0
756	82	1	0	0	1	0	0	1	0	0	0	0	0	0	0	120	0	0	0	0	0	0	1
757	53	1	0	0	0	0	0	0	0	0	0	0	0	0	0	59.99	0	0	0	1	0	0	0
758	89	1	0	0	0	0	1	0	0	0	0	1	0	1	0	120	0	0	0	0	0	0	1
759	69	1	0	1	1	1	0	0	1	0	1	0	0	0	0	69.99	0	0	0	0	1	0	0
760	38	1	0	0	0	0	0	0	0	0	0	0	0	0	0	39.99	0	1	0	0	0	0	0
761	43	0	0	0	0	0	0	0	0	0	0	0	0	0	0	49.99	0	0	1	0	0	0	0
762	46	0	0	0	0	0	0	0	0	0	0	0	0	0	0	49.99	0	0	1	0	0	0	0
763	50	1	0	0	0	0	0	0	0	0	0	1	0	1	0	59.99	0	0	0	1	0	0	0
764	31	0	0	0	0	0	0	0	0	0	0	0	0	0	0	39.99	0	1	0	0	0	0	0
765	62	1	0	0	0	0	0	0	0	0	0	0	0	0	0	69.99	0	0	0	0	1	0	0
766	43	1	0	0	0	0	0	0	0	0	0	0	0	0	0	49.99	0	0	1	0	0	0	0
767	46	0	0	0	0	0	1	0	0	0	0	0	0	0	0	49.99	0	0	1	0	0	0	0
768	55	0	0	1	0	0	0	0	1	0	1	0	0	0	0	59.99	0	0	0	1	0	0	0
769	56	0	0	0	0	0	0	0	0	0	0	0	0	0	0	59.99	0	0	0	1	0	0	0
770	55	0	0	0	0	0	0	0	0	0	0	0	0	0	0	59.99	0	0	0	1	0	0	0
771	95	0	0	1	1	0	0	0	0	0	0	0	0	0	0	120	0	0	0	0	0	0	1
772	82	0	1	1	0	0	0	0	1	1	1	1	0	1	0	120	0	0	0	0	0	0	1
773	69	1	1	1	0	0	0	0	1	0	1	2	1	1	1	69.99	0	0	0	0	1	0	0
774	86	0	1	1	0	0	1	0	1	0	1	0	0	0	0	120	0	0	0	0	0	0	1
775	88	0	1	1	1	0	0	0	1	0	1	1	0	1	0	120	0	0	0	0	0	0	1
776	56	1	0	1	0	0	0	0	0	1	1	0	0	0	0	59.99	0	0	0	1	0	0	0
777	34	0	0	0	0	0	0	0	0	0	0	0	0	0	0	39.99	0	1	0	0	0	0	0
778	79	1	0	0	0	1	0	0	0	0	0	2	1	1	1	79.99	0	0	0	0	0	1	0
779	55	0	0	0	0	0	0	0	0	0	0	0	0	0	0	59.99	0	0	0	1	0	0	0
780	79	0	1	1	0	0	0	0	1	0	1	0	0	0	0	79.99	0	0	0	0	0	1	0
781	67	0	0	0	0	0	0	0	0	0	0	0	0	0	0	69.99	0	0	0	0	1	0	0
782	88	1	0	1	0	0	0	0	0	1	1	2	1	1	1	120	0	0	0	0	0	0	1
783	59	1	0	1	0	0	0	0	1	0	1	0	0	0	0	59.99	0	0	0	1	0	0	0
784	59	0	0	1	0	0	0	0	0	1	1	0	0	0	0	59.99	0	0	0	1	0	0	0
785	38	0	0	0	0	0	0	0	0	0	0	0	0	0	0	39.99	0	1	0	0	0	0	0
786	77	1	0	1	0	0	0	0	0	1	1	0	0	0	0	79.99	0	0	0	0	0	1	0
787	41	1	0	0	0	0	0	0	0	0	0	0	0	0	0	49.99	0	0	1	0	0	0	0
788	12	1	0	0	0	0	0	0	0	0	0	0	0	0	0	17.99	1	0	0	0	0	0	0
789	50	1	1	0	0	0	0	0	0	0	0	2	1	1	0	59.99	0	0	0	1	0	0	0
790	35	0	0	0	0	0	0	0	0	0	0	0	0	0	0	39.99	0	1	0	0	0	0	0
791	58	0	0	0	0	0	0	0	0	0	0	0	0	0	0	59.99	0	0	0	1	0	0	0
792	70	0	0	1	0	0	0	0	0	1	1	1	0	1	0	79.99	0	0	0	0	0	1	0
793	53	1	0	0	0	0	0	0	0	0	0	1	0	1	0	59.99	0	0	0	1	0	0	0
794	54	0	0	1	0	0	1	0	1	0	1	0	0	0	0	59.99	0	0	0	1	0	0	0
795	67	1	0	1	1	0	0	0	0	1	1	1	0	1	0	69.99	0	0	0	0	1	0	0
796	34	0	0	0	0	0	1	0	0	0	0	0	0	0	0	39.99	0	1	0	0	0	0	0
797	83	0	0	1	1	0	0	0	1	1	1	1	0	1	0	120	0	0	0	0	0	0	1
798	85	1	0	1	1	0	0	0	1	0	1	2	1	1	1	120	0	0	0	0	0	0	1
799	47	1	0	0	0	0	0	0	0	0	0	1	0	1	0	49.99	0	0	1	0	0	0	0
800	30	0	0	0	0	0	0	0	0	0	0	0	0	0	0	39.99	0	1	0	0	0	0	0
801	59	1	0	0	0	0	0	0	0	0	0	0	0	0	0	59.99	0	0	0	1	0	0	0
802	33	0	0	0	0	0	0	0	0	0	0	0	0	0	0	39.99	0	1	0	0	0	0	0
803	43	0	0	0	0	0	0	0	0	0	0	0	0	0	0	49.99	0	0	1	0	0	0	0
804	66	0	0	0	0	0	0	0	0	0	0	0	0	0	0	69.99	0	0	0	0	1	0	0
805	85	1	1	1	0	0	0	0	0	1	1	2	1	1	1	120	0	0	0	0	0	0	1
806	55	0	0	0	0	0	0	0	0	0	0	1	0	1	0	59.99	0	0	0	1	0	0	0
807	52	0	0	1	0	0	0	0	0	1	1	0	0	0	0	59.99	0	0	0	1	0	0	0
808	65	1	0	1	0	0	0	0	0	1	1	0	0	0	0	69.99	0	0	0	0	1	0	0
809	61	0	0	0	0	0	0	0	0	0	0	0	0	0	0	69.99	0	0	0	0	1	0	0
810	81	0	0	1	0	0	0	0	1	0	1	0	0	0	0	120	0	0	0	0	0	0	1
811	19	1	0	0	0	1	0	0	0	0	0	0	0	0	0	39.99	0	1	0	0	0	0	0
812	82	1	0	1	1	0	0	0	0	0	0	0	0	0	0	120	0	0	0	0	0	0	1
813	88	0	0	0	0	0	0	0	0	0	0	2	1	1	1	120	0	0	0	0	0	0	1
814	56	1	0	0	0	0	0	0	0	0	0	0	0	0	0	59.99	0	0	0	1	0	0	0
815	57	1	0	0	0	0	0	0	0	0	0	0	0	0	0	59.99	0	0	0	1	0	0	0
816	40	0	0	0	0	0	0	0	0	0	0	0	0	0	0	49.99	0	0	1	0	0	0	0
817	73	0	0	0	0	0	0	0	0	0	0	1	0	1	0	79.99	0	0	0	0	0	1	0
818	40	0	1	0	0	0	0	0	0	0	0	0	0	0	0	49.99	0	0	1	0	0	0	0
819	22	1	0	0	0	0	0	0	0	0	0	0	0	0	0	39.99	0	1	0	0	0	0	0
820	47	1	0	0	0	0	0	0	0	0	0	0	0	0	0	49.99	0	0	1	0	0	0	0
821	54	1	0	1	1	0	1	0	0	0	0	0	0	0	0	59.99	0	0	0	1	0	0	0
822	55	1	0	0	0	0	0	0	0	0	0	1	0	1	0	59.99	0	0	0	1	0	0	0
823	66	1	0	1	1	0	0	0	1	0	1	0	0	0	0	69.99	0	0	0	0	1	0	0
824	77	0	0	1	1	0	0	0	1	0	1	0	0	0	0	79.99	0	0	0	0	0	1	0
825	78	1	1	1	0	1	1	0	0	1	1	1	0	1	0	79.99	0	0	0	0	0	1	0
826	84	1	0	1	1	1	0	1	0	0	0	1	0	1	0	120	0	0	0	0	0	0	1
827	68	0	0	1	0	0	0	0	0	1	1	0	0	0	0	69.99	0	0	0	0	1	0	0
828	61	0	0	1	0	0	0	0	0	1	1	2	1	1	0	69.99	0	0	0	0	1	0	0
829	63	1	0	1	0	0	0	0	0	1	1	1	0	1	0	69.99	0	0	0	0	1	0	0
830	24	0	0	0	0	0	0	0	0	0	0	0	0	0	0	39.99	0	1	0	0	0	0	0
831	74	1	0	0	1	0	0	0	0	0	0	2	1	1	1	79.99	0	0	0	0	0	1	0
832	65	1	1	1	1	0	0	0	0	1	1	2	1	1	1	69.99	0	0	0	0	1	0	0
833	42	1	0	0	0	0	0	0	0	0	0	0	0	0	0	49.99	0	0	1	0	0	0	0
834	94	0	0	0	0	0	0	0	0	0	0	2	1	1	1	120	0	0	0	0	0	0	1
835	14	0	0	0	0	0	1	0	0	0	0	0	0	0	0	17.99	1	0	0	0	0	0	0
836	40	0	0	0	0	0	0	0	0	0	0	0	0	0	0	49.99	0	0	1	0	0	0	0
837	62	0	0	0	0	0	0	0	0	0	0	0	0	0	0	69.99	0	0	0	0	1	0	0
838	78	1	0	1	1	1	1	0	0	1	1	0	0	0	0	79.99	0	0	0	0	0	1	0
839	85	1	0	1	1	0	1	0	1	0	1	1	0	1	0	120	0	0	0	0	0	0	1
840	85	1	0	1	1	1	0	0	1	0	1	2	1	1	0	120	0	0	0	0	0	0	1
841	20	0	0	0	0	0	0	0	0	0	0	0	0	0	0	39.99	0	1	0	0	0	0	0
842	85	1	0	1	1	0	1	0	0	0	0	1	0	1	0	120	0	0	0	0	0	0	1
843	58	0	0	0	0	0	0	0	0	0	0	1	0	1	0	59.99	0	0	0	1	0	0	0
844	32	1	0	0	0	0	0	0	0	0	0	0	0	0	0	39.99	0	1	0	0	0	0	0
845	91	0	0	1	0	0	0	0	0	1	1	0	0	0	0	120	0	0	0	0	0	0	1
846	86	0	1	0	1	0	0	0	0	0	0	0	0	0	0	120	0	0	0	0	0	0	1
847	85	1	0	1	0	0	0	0	0	0	0	2	1	1	1	120	0	0	0	0	0	0	1
848	38	0	0	0	0	0	0	0	0	0	0	0	0	0	0	39.99	0	1	0	0	0	0	0
849	40	1	0	0	0	1	0	0	0	0	0	1	0	1	0	49.99	0	0	1	0	0	0	0
850	47	1	1	0	0	0	0	0	0	0	0	0	0	0	0	49.99	0	0	1	0	0	0	0
851	55	1	0	0	0	0	0	0	0	0	0	0	0	0	0	59.99	0	0	0	1	0	0	0
852	81	0	0	1	1	0	0	0	0	1	1	2	1	1	1	120	0	0	0	0	0	0	1
853	16	0	0	0	0	1	0	0	0	0	0	0	0	0	0	17.99	1	0	0	0	0	0	0
854	19	0	0	0	0	0	0	0	0	0	0	0	0	0	0	39.99	0	1	0	0	0	0	0
855	53	1	0	0	0	0	0	0	0	0	0	1	0	1	0	59.99	0	0	0	1	0	0	0
856	52	0	0	0	0	0	0	0	0	0	0	2	1	1	0	59.99	0	0	0	1	0	0	0
857	42	0	0	0	0	0	0	0	0	0	0	0	0	0	0	49.99	0	0	1	0	0	0	0
858	66	0	0	0	0	0	0	0	0	0	0	0	0	0	0	69.99	0	0	0	0	1	0	0
859	55	0	0	1	1	0	0	0	0	0	0	1	0	1	0	59.99	0	0	0	1	0	0	0
860	23	0	0	0	0	0	0	0	0	0	0	0	0	0	0	39.99	0	1	0	0	0	0	0
861	80	1	1	1	1	0	0	0	0	0	0	1	0	1	0	120	0	0	0	0	0	0	1
862	36	0	0	0	0	0	0	0	0	0	0	0	0	0	0	39.99	0	1	0	0	0	0	0
863	43	0	0	0	0	0	0	0	0	0	0	0	0	0	0	49.99	0	0	1	0	0	0	0
864	53	0	1	0	0	0	0	0	0	0	0	0	0	0	0	59.99	0	0	0	1	0	0	0
865	58	1	0	0	0	0	0	0	0	0	0	0	0	0	0	59.99	0	0	0	1	0	0	0
866	78	0	1	1	0	0	0	0	0	1	1	1	0	1	0	79.99	0	0	0	0	0	1	0
867	43	0	0	1	0	0	0	0	0	1	1	0	0	0	0	49.99	0	0	1	0	0	0	0
868	66	1	0	0	0	0	0	0	0	0	0	2	1	1	1	69.99	0	0	0	0	1	0	0
869	20	0	0	0	0	0	0	0	0	0	0	0	0	0	0	39.99	0	1	0	0	0	0	0
870	87	1	0	0	0	0	0	0	0	0	0	1	0	1	0	120	0	0	0	0	0	0	1
871	86	0	0	1	0	0	1	0	1	0	1	0	0	0	0	120	0	0	0	0	0	0	1
872	90	1	1	1	1	0	0	1	1	0	1	1	0	1	0	120	0	0	0	0	0	0	1
873	24	0	0	0	0	0	0	0	0	0	0	0	0	0	0	39.99	0	1	0	0	0	0	0
874	10	1	0	0	0	0	0	0	0	0	0	0	0	0	0	17.99	1	0	0	0	0	0	0
875	80	0	0	0	1	0	0	0	0	0	0	0	0	0	0	120	0	0	0	0	0	0	1
876	35	1	0	0	0	0	0	0	0	0	0	0	0	0	0	39.99	0	1	0	0	0	0	0
877	96	1	1	0	0	0	0	0	0	0	0	1	0	1	0	120	0	0	0	0	0	0	1
878	34	0	0	0	0	0	0	0	0	0	0	0	0	0	0	39.99	0	1	0	0	0	0	0
879	57	0	0	0	0	0	0	0	0	0	0	0	0	0	0	59.99	0	0	0	1	0	0	0
880	47	0	0	0	0	0	0	0	0	0	0	0	0	0	0	49.99	0	0	1	0	0	0	0
881	56	0	0	0	0	0	0	0	0	0	0	0	0	0	0	59.99	0	0	0	1	0	0	0
882	32	0	0	0	0	0	0	0	0	0	0	0	0	0	0	39.99	0	1	0	0	0	0	0
883	72	0	0	0	0	0	0	0	0	0	0	1	0	1	0	79.99	0	0	0	0	0	1	0
884	92	0	0	0	0	0	0	0	0	0	0	2	1	1	1	120	0	0	0	0	0	0	1
885	65	1	0	0	0	0	1	0	0	0	0	0	0	0	0	69.99	0	0	0	0	1	0	0
886	81	0	1	1	0	0	0	0	0	1	1	0	0	0	0	120	0	0	0	0	0	0	1
887	22	0	0	0	0	0	0	0	0	0	0	0	0	0	0	39.99	0	1	0	0	0	0	0
888	71	1	1	1	0	0	0	0	0	1	1	2	1	1	1	79.99	0	0	0	0	0	1	0
889	82	1	1	0	1	0	0	0	0	0	0	1	0	1	0	120	0	0	0	0	0	0	1
890	60	0	1	0	0	0	0	0	0	0	0	0	0	0	0	69.99	0	0	0	0	1	0	0
891	86	0	0	1	0	0	0	0	0	1	1	0	0	0	0	120	0	0	0	0	0	0	1
892	39	0	0	0	0	0	0	0	0	0	0	0	0	0	0	39.99	0	1	0	0	0	0	0
893	47	0	0	0	0	0	0	0	0	0	0	0	0	0	0	49.99	0	0	1	0	0	0	0
894	90	1	1	1	0	0	0	0	1	0	1	2	1	1	1	120	0	0	0	0	0	0	1
895	64	0	0	0	0	0	0	0	0	0	0	0	0	0	0	69.99	0	0	0	0	1	0	0
896	37	1	0	0	0	0	0	0	0	0	0	0	0	0	0	39.99	0	1	0	0	0	0	0
897	55	1	0	1	0	0	0	0	1	0	1	0	0	0	0	59.99	0	0	0	1	0	0	0
898	46	0	0	0	0	0	0	0	0	0	0	0	0	0	0	49.99	0	0	1	0	0	0	0
899	87	0	1	1	0	0	0	0	0	1	1	1	0	1	0	120	0	0	0	0	0	0	1
900	63	0	0	0	0	0	0	0	0	0	0	0	0	0	0	69.99	0	0	0	0	1	0	0
901	66	1	0	0	0	0	0	0	0	0	0	1	0	1	0	69.99	0	0	0	0	1	0	0
902	68	0	0	1	0	0	0	0	1	0	1	0	0	0	0	69.99	0	0	0	0	1	0	0
903	73	0	0	1	0	0	0	0	0	1	1	1	0	1	0	79.99	0	0	0	0	0	1	0
904	16	0	0	0	0	0	0	0	0	0	0	0	0	0	0	17.99	1	0	0	0	0	0	0
905	63	0	0	0	0	0	0	0	0	0	0	0	0	0	0	69.99	0	0	0	0	1	0	0
906	74	1	0	1	0	0	0	0	0	0	0	1	0	1	0	79.99	0	0	0	0	0	1	0
907	11	1	0	0	0	0	0	0	0	0	0	0	0	0	0	17.99	1	0	0	0	0	0	0
908	71	1	0	0	1	0	0	0	0	0	0	2	1	1	1	79.99	0	0	0	0	0	1	0
909	80	1	0	0	0	0	0	0	0	0	0	1	0	1	0	120	0	0	0	0	0	0	1
910	72	1	1	1	1	0	0	0	0	1	1	1	0	1	0	79.99	0	0	0	0	0	1	0
911	46	0	0	0	0	0	0	0	0	0	0	0	0	0	0	49.99	0	0	1	0	0	0	0
912	75	0	0	1	0	0	1	0	0	1	1	0	0	0	0	79.99	0	0	0	0	0	1	0
913	55	0	0	0	0	0	0	0	0	0	0	0	0	0	0	59.99	0	0	0	1	0	0	0
914	15	1	0	0	0	0	0	0	0	0	0	0	0	0	0	17.99	1	0	0	0	0	0	0
915	86	1	0	0	1	1	1	0	0	0	0	0	0	0	0	120	0	0	0	0	0	0	1
916	84	1	0	1	1	0	0	0	1	0	1	2	1	1	1	120	0	0	0	0	0	0	1
917	70	1	1	0	0	0	1	0	0	0	0	2	1	1	1	79.99	0	0	0	0	0	1	0
918	76	1	1	1	0	0	0	0	1	1	1	0	0	0	0	79.99	0	0	0	0	0	1	0
919	81	1	0	1	1	0	0	0	0	1	1	0	0	0	0	120	0	0	0	0	0	0	1
920	50	1	0	0	0	0	0	0	0	0	0	0	0	0	0	59.99	0	0	0	1	0	0	0
921	87	0	0	1	0	0	1	0	0	1	1	1	0	1	0	120	0	0	0	0	0	0	1
922	94	0	0	1	1	1	0	1	0	1	1	2	1	1	1	120	0	0	0	0	0	0	1
923	86	0	0	1	1	0	0	1	0	0	0	2	1	1	1	120	0	0	0	0	0	0	1
924	47	1	0	0	0	0	0	0	0	0	0	0	0	0	0	49.99	0	0	1	0	0	0	0
925	57	1	0	0	0	0	0	0	0	0	0	0	0	0	0	59.99	0	0	0	1	0	0	0
926	46	1	0	0	0	0	0	0	0	0	0	0	0	0	0	49.99	0	0	1	0	0	0	0
927	83	0	0	0	0	0	0	0	0	0	0	0	0	0	0	120	0	0	0	0	0	0	1
928	74	0	0	1	0	0	0	0	1	0	1	2	1	1	0	79.99	0	0	0	0	0	1	0
929	77	0	0	1	0	0	0	0	0	1	1	0	0	0	0	79.99	0	0	0	0	0	1	0
930	68	1	1	1	1	0	0	0	0	1	1	2	1	1	1	69.99	0	0	0	0	1	0	0
931	32	1	0	0	0	0	0	0	0	0	0	0	0	0	0	39.99	0	1	0	0	0	0	0
932	63	1	0	0	0	0	0	0	0	0	0	0	0	0	0	69.99	0	0	0	0	1	0	0
933	75	0	0	1	0	0	0	1	1	0	1	1	0	1	0	79.99	0	0	0	0	0	1	0
934	52	0	0	0	0	0	0	0	0	0	0	0	0	0	0	59.99	0	0	0	1	0	0	0
935	34	1	0	0	0	0	0	0	0	0	0	0	0	0	0	39.99	0	1	0	0	0	0	0
936	37	0	0	0	0	0	0	0	0	0	0	0	0	0	0	39.99	0	1	0	0	0	0	0
937	80	0	0	0	0	0	0	0	0	0	0	0	0	0	0	120	0	0	0	0	0	0	1
938	47	1	0	0	0	0	0	0	0	0	0	0	0	0	0	49.99	0	0	1	0	0	0	0
939	68	0	0	0	0	0	0	0	0	0	0	0	0	0	0	69.99	0	0	0	0	1	0	0
940	75	0	0	1	0	0	0	0	0	1	1	1	0	1	0	79.99	0	0	0	0	0	1	0
941	4	0	0	1	1	0	0	0	1	0	1	0	0	0	0	17.99	1	0	0	0	0	0	0
942	32	0	0	0	0	0	0	0	0	0	0	0	0	0	0	39.99	0	1	0	0	0	0	0
943	35	1	0	0	0	0	0	0	0	0	0	0	0	0	0	39.99	0	1	0	0	0	0	0
944	88	0	0	0	0	0	0	0	0	0	0	1	0	1	0	120	0	0	0	0	0	0	1
945	51	1	0	1	0	0	0	0	1	0	1	0	0	0	0	59.99	0	0	0	1	0	0	0
946	77	0	1	1	1	0	0	0	0	1	1	0	0	0	0	79.99	0	0	0	0	0	1	0
947	89	1	0	1	0	0	0	0	0	1	1	0	0	0	0	120	0	0	0	0	0	0	1
948	51	0	0	0	0	0	0	0	0	0	0	0	0	0	0	59.99	0	0	0	1	0	0	0
949	88	0	0	1	1	0	0	0	1	0	1	1	0	1	0	120	0	0	0	0	0	0	1
950	20	1	0	0	0	0	0	0	0	0	0	0	0	0	0	39.99	0	1	0	0	0	0	0
951	81	0	0	0	0	0	0	0	0	0	0	2	1	1	1	120	0	0	0	0	0	0	1
952	48	0	0	0	0	0	0	0	0	0	0	0	0	0	0	49.99	0	0	1	0	0	0	0
953	58	0	0	0	0	0	0	0	0	0	0	0	0	0	0	59.99	0	0	0	1	0	0	0
954	41	1	0	0	0	0	0	0	0	0	0	0	0	0	0	49.99	0	0	1	0	0	0	0
955	65	0	0	0	0	0	1	0	0	0	0	0	0	0	0	69.99	0	0	0	0	1	0	0
956	41	0	0	0	0	0	0	0	0	0	0	0	0	0	0	49.99	0	0	1	0	0	0	0
957	70	0	0	0	0	0	0	0	0	0	0	0	0	0	0	79.99	0	0	0	0	0	1	0
958	70	1	0	1	0	0	0	0	1	0	1	1	0	1	0	79.99	0	0	0	0	0	1	0
959	24	0	0	0	0	0	0	0	0	0	0	0	0	0	0	39.99	0	1	0	0	0	0	0
960	90	0	1	1	1	0	0	0	1	0	1	0	0	0	0	120	0	0	0	0	0	0	1
961	58	1	0	0	0	0	0	0	0	0	0	0	0	0	0	59.99	0	0	0	1	0	0	0
962	36	0	0	0	0	0	0	0	0	0	0	0	0	0	0	39.99	0	1	0	0	0	0	0
963	57	0	0	0	0	0	0	0	0	0	0	0	0	0	0	59.99	0	0	0	1	0	0	0
964	66	1	1	0	0	0	0	0	0	0	0	1	0	1	0	69.99	0	0	0	0	1	0	0
965	46	1	0	0	0	0	0	0	0	0	0	0	0	0	0	49.99	0	0	1	0	0	0	0
966	82	0	0	0	0	0	0	0	0	0	0	0	0	0	0	120	0	0	0	0	0	0	1
967	49	0	0	0	0	0	0	0	0	0	0	0	0	0	0	49.99	0	0	1	0	0	0	0
968	55	0	0	0	0	0	0	0	0	0	0	0	0	0	0	59.99	0	0	0	1	0	0	0
969	48	1	0	0	0	0	0	0	0	0	0	0	0	0	0	49.99	0	0	1	0	0	0	0
970	80	0	1	1	0	0	0	0	1	0	1	0	0	0	0	120	0	0	0	0	0	0	1
971	83	0	0	1	0	0	0	0	1	0	1	1	0	1	0	120	0	0	0	0	0	0	1
972	22	0	0	0	0	0	0	0	0	0	0	0	0	0	0	39.99	0	1	0	0	0	0	0
973	51	0	0	0	0	0	0	0	0	0	0	0	0	0	0	59.99	0	0	0	1	0	0	0
974	48	1	0	0	0	0	0	0	0	0	0	0	0	0	0	49.99	0	0	1	0	0	0	0
975	76	0	0	1	0	0	0	0	1	0	1	0	0	0	0	79.99	0	0	0	0	0	1	0
976	87	1	0	1	0	0	0	0	1	0	1	1	0	1	0	120	0	0	0	0	0	0	1
977	47	0	0	0	0	0	0	0	0	0	0	0	0	0	0	49.99	0	0	1	0	0	0	0
978	74	0	0	1	0	0	0	0	0	1	1	2	1	1	1	79.99	0	0	0	0	0	1	0
979	73	1	0	0	0	0	0	0	0	0	0	1	0	1	0	79.99	0	0	0	0	0	1	0
980	76	0	0	1	0	0	0	0	1	0	1	1	0	1	0	79.99	0	0	0	0	0	1	0
981	47	1	0	0	0	0	0	0	0	0	0	1	0	1	0	49.99	0	0	1	0	0	0	0
982	46	1	0	0	1	0	0	0	0	0	0	0	0	0	0	49.99	0	0	1	0	0	0	0
983	87	0	0	1	0	1	0	0	0	1	1	1	0	1	0	120	0	0	0	0	0	0	1
984	63	0	0	0	0	0	0	0	0	0	0	1	0	1	0	69.99	0	0	0	0	1	0	0
985	42	1	0	0	0	0	0	0	0	0	0	1	0	1	0	49.99	0	0	1	0	0	0	0
986	60	1	0	1	0	0	0	0	1	0	1	0	0	0	0	69.99	0	0	0	0	1	0	0
987	88	0	0	1	0	0	0	0	1	0	1	1	0	1	0	120	0	0	0	0	0	0	1
988	48	1	0	1	0	0	0	0	1	0	1	0	0	0	0	49.99	0	0	1	0	0	0	0
989	46	1	1	0	0	0	0	0	0	0	0	2	1	1	0	49.99	0	0	1	0	0	0	0
990	47	0	0	0	0	0	0	1	0	0	0	0	0	0	0	49.99	0	0	1	0	0	0	0
991	54	0	0	0	0	0	0	0	0	0	0	0	0	0	0	59.99	0	0	0	1	0	0	0
992	91	0	0	1	0	0	0	0	0	0	0	0	0	0	0	120	0	0	0	0	0	0	1
993	83	1	1	1	1	1	0	1	1	0	1	1	0	1	0	120	0	0	0	0	0	0	1
994	83	0	1	0	1	0	0	0	0	0	0	1	0	1	0	120	0	0	0	0	0	0	1
995	47	0	0	0	0	0	0	0	0	0	0	0	0	0	0	49.99	0	0	1	0	0	0	0
996	72	1	1	0	0	0	0	0	0	0	0	2	1	1	1	79.99	0	0	0	0	0	1	0
997	63	0	1	1	0	0	0	0	1	0	1	0	0	0	0	69.99	0	0	0	0	1	0	0
998	48	1	0	0	0	0	0	0	0	0	0	1	0	1	0	49.99	0	0	1	0	0	0	0
999	64	1	0	1	0	0	0	0	1	0	1	0	0	0	0	69.99	0	0	0	0	1	0	0
1000	68	1	0	0	1	0	0	0	0	0	0	0	0	0	0	69.99	0	0	0	0	1	0	0
1001	70	0	0	1	0	0	0	0	0	1	1	0	0	0	0	79.99	0	0	0	0	0	1	0
1002	86	1	0	1	1	0	1	0	1	0	1	2	1	1	1	120	0	0	0	0	0	0	1
1003	21	0	0	0	0	0	0	0	0	0	0	0	0	0	0	39.99	0	1	0	0	0	0	0
1004	35	0	0	0	0	0	0	0	0	0	0	0	0	0	0	39.99	0	1	0	0	0	0	0
1005	76	0	0	1	0	0	1	0	0	1	1	0	0	0	0	79.99	0	0	0	0	0	1	0
1006	48	1	0	0	0	0	0	0	0	0	0	0	0	0	0	49.99	0	0	1	0	0	0	0
1007	37	0	0	0	0	0	1	0	0	0	0	0	0	0	0	39.99	0	1	0	0	0	0	0
1008	71	0	0	0	0	0	0	0	0	0	0	0	0	0	0	79.99	0	0	0	0	0	1	0
1009	14	0	0	0	0	0	0	0	0	0	0	0	0	0	0	17.99	1	0	0	0	0	0	0
1010	53	0	0	0	0	0	0	0	0	0	0	1	0	1	0	59.99	0	0	0	1	0	0	0
1011	24	1	0	0	0	0	0	0	0	0	0	0	0	0	0	39.99	0	1	0	0	0	0	0
1012	47	1	0	0	0	0	0	0	0	0	0	0	0	0	0	49.99	0	0	1	0	0	0	0
1013	51	1	0	0	0	0	0	0	0	0	0	1	0	1	0	59.99	0	0	0	1	0	0	0
1014	19	0	0	0	0	0	0	0	0	0	0	0	0	0	0	39.99	0	1	0	0	0	0	0
1015	45	1	0	0	0	0	0	0	0	0	0	0	0	0	0	49.99	0	0	1	0	0	0	0
1016	19	0	0	0	0	0	0	0	0	0	0	0	0	0	0	39.99	0	1	0	0	0	0	0
1017	51	1	0	1	0	0	0	0	0	0	0	0	0	0	0	59.99	0	0	0	1	0	0	0
1018	78	0	1	1	1	0	0	0	0	1	1	0	0	0	0	79.99	0	0	0	0	0	1	0
1019	66	1	0	0	0	0	0	0	0	0	0	0	0	0	0	69.99	0	0	0	0	1	0	0
1020	34	0	0	0	0	0	0	0	0	0	0	0	0	0	0	39.99	0	1	0	0	0	0	0
1021	53	0	0	0	0	0	0	0	0	0	0	0	0	0	0	59.99	0	0	0	1	0	0	0
1022	10	1	0	0	0	0	0	0	0	0	0	0	0	0	0	17.99	1	0	0	0	0	0	0
1023	56	0	0	0	0	0	0	0	0	0	0	0	0	0	0	59.99	0	0	0	1	0	0	0
1024	5	1	0	0	0	0	0	0	0	0	0	0	0	0	0	17.99	1	0	0	0	0	0	0
1025	28	1	0	0	0	0	0	0	0	0	0	0	0	0	0	39.99	0	1	0	0	0	0	0
1026	66	0	0	0	0	1	0	0	0	0	0	0	0	0	0	69.99	0	0	0	0	1	0	0
1027	38	0	0	0	0	0	0	0	0	0	0	0	0	0	0	39.99	0	1	0	0	0	0	0
1028	56	1	0	0	0	0	0	0	0	0	0	0	0	0	0	59.99	0	0	0	1	0	0	0
1029	52	1	0	1	0	0	0	0	0	0	0	1	0	1	0	59.99	0	0	0	1	0	0	0
1030	48	0	0	0	0	0	0	0	0	0	0	0	0	0	0	49.99	0	0	1	0	0	0	0
1031	37	1	0	0	0	0	0	0	0	0	0	0	0	0	0	39.99	0	1	0	0	0	0	0
1032	55	1	0	0	0	0	0	0	0	0	0	2	1	1	0	59.99	0	0	0	1	0	0	0
1033	18	0	0	0	0	0	0	0	0	0	0	0	0	0	0	39.99	0	1	0	0	0	0	0
1034	73	0	0	0	0	0	0	0	0	0	0	0	0	0	0	79.99	0	0	0	0	0	1	0
1035	55	1	0	0	0	0	0	0	0	0	0	1	0	1	0	59.99	0	0	0	1	0	0	0
1036	30	1	0	0	0	0	0	0	0	0	0	0	0	0	0	39.99	0	1	0	0	0	0	0
1037	8	1	0	0	0	0	0	0	0	0	0	0	0	0	0	17.99	1	0	0	0	0	0	0
1038	44	0	0	0	0	0	0	0	0	0	0	0	0	0	0	49.99	0	0	1	0	0	0	0
1039	37	0	0	0	0	0	0	0	0	0	0	0	0	0	0	39.99	0	1	0	0	0	0	0
1040	76	1	1	0	0	0	0	0	0	0	0	2	1	1	1	79.99	0	0	0	0	0	1	0
1041	53	0	0	0	0	0	0	0	0	0	0	0	0	0	0	59.99	0	0	0	1	0	0	0
1042	87	1	1	1	1	0	0	0	0	1	1	0	0	0	0	120	0	0	0	0	0	0	1
1043	46	0	0	0	0	0	0	0	0	0	0	0	0	0	0	49.99	0	0	1	0	0	0	0
1044	0	1	0	0	0	0	0	0	0	0	0	0	0	0	0	17.99	1	0	0	0	0	0	0
1045	79	1	0	1	0	0	0	0	1	0	1	0	0	0	0	79.99	0	0	0	0	0	1	0
1046	78	1	0	1	0	0	0	0	0	1	1	1	0	1	0	79.99	0	0	0	0	0	1	0
1047	45	1	0	0	0	0	0	0	0	0	0	0	0	0	0	49.99	0	0	1	0	0	0	0
1048	42	1	0	0	0	0	0	0	0	0	0	0	0	0	0	49.99	0	0	1	0	0	0	0
1049	66	0	0	1	0	0	0	0	0	1	1	1	0	1	0	69.99	0	0	0	0	1	0	0
1050	37	1	0	1	0	0	0	1	1	1	1	0	0	0	0	39.99	0	1	0	0	0	0	0
1051	47	0	0	0	0	0	0	0	0	0	0	1	0	1	0	49.99	0	0	1	0	0	0	0
1052	29	1	0	0	0	0	0	0	0	0	0	0	0	0	0	39.99	0	1	0	0	0	0	0
1053	68	0	1	1	1	0	0	0	1	0	1	0	0	0	0	69.99	0	0	0	0	1	0	0
1054	42	0	0	0	0	0	0	0	0	0	0	0	0	0	0	49.99	0	0	1	0	0	0	0
1055	48	0	1	1	0	0	0	0	0	1	1	0	0	0	0	49.99	0	0	1	0	0	0	0
1056	78	1	0	1	0	0	0	0	0	1	1	0	0	0	0	79.99	0	0	0	0	0	1	0
1057	54	0	0	0	0	0	0	0	0	0	0	0	0	0	0	59.99	0	0	0	1	0	0	0
1058	39	0	0	0	0	0	1	0	0	0	0	0	0	0	0	39.99	0	1	0	0	0	0	0
1059	65	0	0	1	0	0	0	0	1	0	1	2	1	1	0	69.99	0	0	0	0	1	0	0
1060	65	1	0	1	0	0	0	0	0	1	1	2	1	1	1	69.99	0	0	0	0	1	0	0
1061	84	0	0	1	0	0	0	0	0	1	1	1	0	1	0	120	0	0	0	0	0	0	1
1062	57	1	0	0	0	0	0	0	0	0	0	1	0	1	0	59.99	0	0	0	1	0	0	0
1063	6	1	0	0	0	0	0	0	0	0	0	0	0	0	0	17.99	1	0	0	0	0	0	0
1064	28	0	0	0	0	0	0	0	0	0	0	0	0	0	0	39.99	0	1	0	0	0	0	0
1065	86	1	0	1	1	0	0	1	1	0	1	2	1	1	1	120	0	0	0	0	0	0	1
1066	84	1	0	1	1	0	0	0	0	0	0	2	1	1	1	120	0	0	0	0	0	0	1
1067	41	1	0	0	0	0	0	0	0	0	0	0	0	0	0	49.99	0	0	1	0	0	0	0
1068	54	0	0	0	0	0	0	0	0	0	0	1	0	1	0	59.99	0	0	0	1	0	0	0
1069	87	0	0	1	1	0	0	0	0	0	0	2	1	1	1	120	0	0	0	0	0	0	1
1070	48	1	0	0	0	0	0	0	0	0	0	0	0	0	0	49.99	0	0	1	0	0	0	0
1071	73	1	0	0	1	0	0	0	0	0	0	1	0	1	0	79.99	0	0	0	0	0	1	0
1072	61	0	0	1	0	0	0	0	1	0	1	1	0	1	0	69.99	0	0	0	0	1	0	0
1073	68	0	0	0	0	0	0	0	0	0	0	0	0	0	0	69.99	0	0	0	0	1	0	0
1074	48	1	0	0	0	0	0	0	0	0	0	0	0	0	0	49.99	0	0	1	0	0	0	0
1075	43	0	0	0	0	0	0	0	0	0	0	1	0	1	0	49.99	0	0	1	0	0	0	0
1076	80	0	0	1	0	0	1	0	0	1	1	0	0	0	0	120	0	0	0	0	0	0	1
1077	85	1	0	1	1	0	0	0	1	0	1	2	1	1	1	120	0	0	0	0	0	0	1
1078	73	0	0	0	0	0	0	0	0	0	0	0	0	0	0	79.99	0	0	0	0	0	1	0
1079	10	0	0	0	0	0	0	0	0	0	0	0	0	0	0	17.99	1	0	0	0	0	0	0
1080	82	0	0	1	1	0	0	0	1	0	1	0	0	0	0	120	0	0	0	0	0	0	1
1081	48	0	0	0	0	0	0	0	0	0	0	1	0	1	0	49.99	0	0	1	0	0	0	0
1082	92	0	0	1	1	0	0	0	1	0	1	0	0	0	0	120	0	0	0	0	0	0	1
1083	60	0	0	0	0	0	0	0	0	0	0	0	0	0	0	69.99	0	0	0	0	1	0	0
1084	73	0	1	1	0	0	0	0	0	1	1	0	0	0	0	79.99	0	0	0	0	0	1	0
1085	79	1	1	1	1	0	1	1	0	0	0	0	0	0	0	79.99	0	0	0	0	0	1	0
1086	81	1	0	1	0	0	0	0	1	0	1	2	1	1	1	120	0	0	0	0	0	0	1
1087	50	0	1	0	0	0	0	0	0	0	0	0	0	0	0	59.99	0	0	0	1	0	0	0
1088	55	0	0	1	0	0	0	0	0	0	0	0	0	0	0	59.99	0	0	0	1	0	0	0
1089	39	0	0	0	0	0	0	0	0	0	0	0	0	0	0	39.99	0	1	0	0	0	0	0
1090	81	0	0	0	0	0	0	0	0	0	0	0	0	0	0	120	0	0	0	0	0	0	1
1091	49	0	0	0	0	0	0	0	0	0	0	0	0	0	0	49.99	0	0	1	0	0	0	0
1092	61	1	0	0	0	0	0	0	0	0	0	1	0	1	0	69.99	0	0	0	0	1	0	0
1093	79	1	0	1	1	0	0	0	0	1	1	1	0	1	0	79.99	0	0	0	0	0	1	0
1094	12	0	0	0	0	0	0	0	0	0	0	0	0	0	0	17.99	1	0	0	0	0	0	0
1095	60	1	0	0	0	0	0	0	0	0	0	0	0	0	0	69.99	0	0	0	0	1	0	0
1096	59	0	1	1	0	0	0	0	1	0	1	0	0	0	0	59.99	0	0	0	1	0	0	0
1097	88	0	0	1	1	0	1	0	1	0	1	0	0	0	0	120	0	0	0	0	0	0	1
1098	98	0	0	0	1	0	0	0	0	0	0	0	0	0	0	120	0	0	0	0	0	0	1
1099	37	1	0	0	0	0	0	0	0	0	0	0	0	0	0	39.99	0	1	0	0	0	0	0
1100	62	0	0	0	0	0	0	0	0	0	0	0	0	0	0	69.99	0	0	0	0	1	0	0
1101	58	0	0	0	0	0	0	0	0	0	0	0	0	0	0	59.99	0	0	0	1	0	0	0
1102	63	1	0	1	0	0	0	0	1	0	1	0	0	0	0	69.99	0	0	0	0	1	0	0
1103	51	0	0	0	0	0	0	0	0	0	0	0	0	0	0	59.99	0	0	0	1	0	0	0
1104	26	1	0	0	0	0	0	0	0	0	0	0	0	0	0	39.99	0	1	0	0	0	0	0
1105	46	1	0	1	0	0	0	0	1	0	1	0	0	0	0	49.99	0	0	1	0	0	0	0
1106	33	0	0	0	0	0	0	0	0	0	0	0	0	0	0	39.99	0	1	0	0	0	0	0
1107	42	1	0	0	0	0	0	0	0	0	0	0	0	0	0	49.99	0	0	1	0	0	0	0
1108	26	0	0	0	0	0	0	0	0	0	0	0	0	0	0	39.99	0	1	0	0	0	0	0
1109	15	1	0	0	0	0	0	0	0	0	0	0	0	0	0	17.99	1	0	0	0	0	0	0
1110	60	0	0	0	0	0	0	0	0	0	0	0	0	0	0	69.99	0	0	0	0	1	0	0
1111	90	1	0	1	1	0	0	0	1	0	1	1	0	1	0	120	0	0	0	0	0	0	1
1112	65	1	0	1	0	0	0	0	0	0	0	1	0	1	0	69.99	0	0	0	0	1	0	0
1113	4	1	0	0	0	0	0	0	0	0	0	0	0	0	0	17.99	1	0	0	0	0	0	0
1114	52	1	0	1	0	0	0	0	0	1	1	0	0	0	0	59.99	0	0	0	1	0	0	0
1115	55	1	0	0	0	0	0	0	0	0	0	0	0	0	0	59.99	0	0	0	1	0	0	0
1116	76	1	0	1	0	0	0	0	0	1	1	1	0	1	0	79.99	0	0	0	0	0	1	0
1117	63	0	0	0	0	0	0	0	0	0	0	0	0	0	0	69.99	0	0	0	0	1	0	0
1118	24	0	0	0	0	0	0	0	0	0	0	0	0	0	0	39.99	0	1	0	0	0	0	0
1119	35	0	0	0	0	0	0	0	0	0	0	0	0	0	0	39.99	0	1	0	0	0	0	0
1120	72	0	0	1	0	0	0	0	0	1	1	0	0	0	0	79.99	0	0	0	0	0	1	0
1121	9	1	0	0	0	0	0	0	0	0	0	0	0	0	0	17.99	1	0	0	0	0	0	0
1122	74	0	1	1	0	0	0	0	1	0	1	0	0	0	0	79.99	0	0	0	0	0	1	0
1123	38	1	0	0	0	0	0	0	0	0	0	0	0	0	0	39.99	0	1	0	0	0	0	0
1124	55	1	0	0	0	0	1	0	0	0	0	0	0	0	0	59.99	0	0	0	1	0	0	0
1125	37	1	0	0	0	0	0	0	0	0	0	0	0	0	0	39.99	0	1	0	0	0	0	0
1126	61	0	0	0	0	0	0	0	0	0	0	0	0	0	0	69.99	0	0	0	0	1	0	0
1127	79	0	0	1	1	0	0	0	0	1	1	2	1	1	1	79.99	0	0	0	0	0	1	0
1128	79	0	1	1	1	0	0	0	0	0	0	1	0	1	0	79.99	0	0	0	0	0	1	0
1129	76	1	0	1	0	1	0	0	1	1	1	1	0	1	0	79.99	0	0	0	0	0	1	0
1130	21	0	0	0	0	0	0	0	0	0	0	0	0	0	0	39.99	0	1	0	0	0	0	0
1131	54	1	0	0	0	0	0	0	0	0	0	1	0	1	0	59.99	0	0	0	1	0	0	0
1132	34	1	0	0	0	0	0	0	0	0	0	0	0	0	0	39.99	0	1	0	0	0	0	0
1133	64	0	0	0	0	0	0	0	0	0	0	0	0	0	0	69.99	0	0	0	0	1	0	0
1134	46	1	0	1	0	0	0	0	0	1	1	1	0	1	0	49.99	0	0	1	0	0	0	0
1135	42	1	0	0	0	0	0	0	0	0	0	0	0	0	0	49.99	0	0	1	0	0	0	0
1136	62	1	1	0	0	0	0	0	0	0	0	0	0	0	0	69.99	0	0	0	0	1	0	0
1137	61	0	0	0	0	0	0	0	0	0	0	0	0	0	0	69.99	0	0	0	0	1	0	0
1138	60	1	0	1	0	0	0	0	1	0	1	0	0	0	0	69.99	0	0	0	0	1	0	0
1139	59	0	0	0	0	0	0	0	0	0	0	1	0	1	0	59.99	0	0	0	1	0	0	0
1140	86	0	0	1	0	0	0	0	1	0	1	1	0	1	0	120	0	0	0	0	0	0	1
1141	19	1	0	0	0	0	0	0	0	0	0	0	0	0	0	39.99	0	1	0	0	0	0	0
1142	52	0	0	0	0	0	0	0	0	0	0	0	0	0	0	59.99	0	0	0	1	0	0	0
1143	92	0	0	0	0	0	0	0	0	0	0	1	0	1	0	120	0	0	0	0	0	0	1
1144	34	1	0	0	0	0	0	0	0	0	0	0	0	0	0	39.99	0	1	0	0	0	0	0
1145	58	0	0	0	0	0	0	0	0	0	0	0	0	0	0	59.99	0	0	0	1	0	0	0
1146	27	0	0	0	0	0	0	0	0	0	0	0	0	0	0	39.99	0	1	0	0	0	0	0
1147	55	1	0	1	0	0	0	0	1	0	1	0	0	0	0	59.99	0	0	0	1	0	0	0
1148	88	1	1	1	0	0	0	1	1	0	1	0	0	0	0	120	0	0	0	0	0	0	1
1149	81	1	0	1	1	1	0	0	1	0	1	1	0	1	0	120	0	0	0	0	0	0	1
1150	66	1	0	1	0	0	0	0	1	0	1	0	0	0	0	69.99	0	0	0	0	1	0	0
1151	61	1	0	1	0	0	0	0	1	0	1	0	0	0	0	69.99	0	0	0	0	1	0	0
1152	38	0	0	0	0	0	0	0	0	0	0	0	0	0	0	39.99	0	1	0	0	0	0	0
1153	42	0	0	0	0	0	0	0	0	0	0	0	0	0	0	49.99	0	0	1	0	0	0	0
1154	24	0	0	0	0	0	0	0	0	0	0	0	0	0	0	39.99	0	1	0	0	0	0	0
1155	54	1	0	0	0	0	0	0	0	0	0	0	0	0	0	59.99	0	0	0	1	0	0	0
1156	63	0	0	0	0	0	0	0	0	0	0	0	0	0	0	69.99	0	0	0	0	1	0	0
1157	47	0	0	0	0	0	0	0	0	0	0	1	0	1	0	49.99	0	0	1	0	0	0	0
1158	16	1	0	0	0	0	0	0	0	0	0	0	0	0	0	17.99	1	0	0	0	0	0	0
1159	12	0	0	0	0	0	0	0	0	0	0	0	0	0	0	17.99	1	0	0	0	0	0	0
1160	52	1	0	1	0	0	0	0	1	0	1	0	0	0	0	59.99	0	0	0	1	0	0	0
1161	33	1	0	0	0	0	0	0	0	0	0	1	0	1	0	39.99	0	1	0	0	0	0	0
1162	15	0	0	0	0	0	0	0	0	0	0	0	0	0	0	17.99	1	0	0	0	0	0	0
1163	54	0	0	0	0	0	0	0	0	0	0	0	0	0	0	59.99	0	0	0	1	0	0	0
1164	13	1	0	0	0	0	0	0	0	0	0	0	0	0	0	17.99	1	0	0	0	0	0	0
1165	37	1	0	0	0	0	0	0	0	0	0	0	0	0	0	39.99	0	1	0	0	0	0	0
1166	17	0	0	0	0	0	0	0	0	0	0	0	0	0	0	17.99	1	0	0	0	0	0	0
1167	32	0	0	0	0	0	0	0	0	0	0	0	0	0	0	39.99	0	1	0	0	0	0	0
1168	55	1	0	0	0	0	0	0	0	0	0	0	0	0	0	59.99	0	0	0	1	0	0	0
1169	81	1	0	0	0	0	0	0	0	0	0	1	0	1	0	120	0	0	0	0	0	0	1
1170	57	0	0	1	0	0	1	0	1	0	1	0	0	0	0	59.99	0	0	0	1	0	0	0
1171	49	0	0	0	0	0	0	0	0	0	0	0	0	0	0	49.99	0	0	1	0	0	0	0
1172	55	1	0	0	0	0	0	0	0	0	0	1	0	1	0	59.99	0	0	0	1	0	0	0
1173	83	0	0	1	1	1	0	0	0	0	0	2	1	1	1	120	0	0	0	0	0	0	1
1174	64	0	0	0	1	0	0	0	0	0	0	0	0	0	0	69.99	0	0	0	0	1	0	0
1175	48	1	0	0	0	0	0	0	0	0	0	1	0	1	0	49.99	0	0	1	0	0	0	0
1176	43	1	0	0	0	0	0	0	0	0	0	1	0	1	0	49.99	0	0	1	0	0	0	0
1177	90	0	1	1	1	0	0	0	0	1	1	1	0	1	0	120	0	0	0	0	0	0	1
1178	78	0	1	1	0	0	0	0	0	0	0	0	0	0	0	79.99	0	0	0	0	0	1	0
1179	11	0	0	0	0	0	0	0	0	0	0	0	0	0	0	17.99	1	0	0	0	0	0	0
1180	45	1	0	0	0	0	0	0	0	0	0	0	0	0	0	49.99	0	0	1	0	0	0	0
1181	54	0	0	0	0	0	0	0	0	0	0	0	0	0	0	59.99	0	0	0	1	0	0	0
1182	42	1	0	0	0	0	0	0	0	0	0	0	0	0	0	49.99	0	0	1	0	0	0	0
1183	63	1	0	1	0	0	0	0	1	0	1	0	0	0	0	69.99	0	0	0	0	1	0	0
1184	58	0	0	0	0	0	0	0	0	0	0	0	0	0	0	59.99	0	0	0	1	0	0	0
1185	53	1	0	0	0	0	0	0	0	0	0	0	0	0	0	59.99	0	0	0	1	0	0	0
1186	75	1	0	1	0	0	0	0	1	1	1	0	0	0	0	79.99	0	0	0	0	0	1	0
1187	34	1	0	0	0	0	0	0	0	0	0	0	0	0	0	39.99	0	1	0	0	0	0	0
1188	74	0	0	0	0	0	0	0	0	0	0	0	0	0	0	79.99	0	0	0	0	0	1	0
1189	49	0	0	0	0	0	1	0	0	0	0	0	0	0	0	49.99	0	0	1	0	0	0	0
1190	65	1	0	1	0	0	0	0	0	1	1	1	0	1	0	69.99	0	0	0	0	1	0	0
1191	43	1	0	0	0	0	0	0	0	0	0	1	0	1	0	49.99	0	0	1	0	0	0	0
1192	64	1	0	0	0	0	0	0	0	0	0	1	0	1	0	69.99	0	0	0	0	1	0	0
1193	57	1	0	0	0	0	0	0	0	0	0	0	0	0	0	59.99	0	0	0	1	0	0	0
1194	53	1	0	0	0	0	0	0	0	0	0	1	0	1	0	59.99	0	0	0	1	0	0	0
1195	43	1	0	0	0	0	0	0	0	0	0	0	0	0	0	49.99	0	0	1	0	0	0	0
1196	55	0	0	1	0	0	1	0	1	0	1	0	0	0	0	59.99	0	0	0	1	0	0	0
1197	44	0	0	0	0	1	0	0	0	0	0	1	0	1	0	49.99	0	0	1	0	0	0	0
1198	86	1	1	1	0	0	1	0	1	0	1	2	1	1	1	120	0	0	0	0	0	0	1
1199	51	0	0	0	0	0	0	0	0	0	0	1	0	1	0	59.99	0	0	0	1	0	0	0
1200	41	0	0	0	0	0	1	0	0	0	0	0	0	0	0	49.99	0	0	1	0	0	0	0
1201	52	1	0	0	0	0	0	0	0	0	0	0	0	0	0	59.99	0	0	0	1	0	0	0
1202	67	1	1	1	0	0	0	0	0	1	1	2	1	1	0	69.99	0	0	0	0	1	0	0
1203	88	0	0	0	0	0	0	0	0	0	0	0	0	0	0	120	0	0	0	0	0	0	1
1204	60	0	0	0	0	0	0	0	0	0	0	0	0	0	0	69.99	0	0	0	0	1	0	0
1205	62	1	0	0	0	0	0	0	0	0	0	1	0	1	0	69.99	0	0	0	0	1	0	0
1206	61	1	0	0	0	0	0	0	0	0	0	0	0	0	0	69.99	0	0	0	0	1	0	0
1207	77	0	0	1	0	0	0	0	1	0	1	0	0	0	0	79.99	0	0	0	0	0	1	0
1208	63	1	0	0	0	0	0	0	0	0	0	0	0	0	0	69.99	0	0	0	0	1	0	0
1209	62	1	0	1	0	0	0	0	1	0	1	0	0	0	0	69.99	0	0	0	0	1	0	0
1210	24	0	0	0	0	0	0	0	0	0	0	0	0	0	0	39.99	0	1	0	0	0	0	0
1211	31	0	0	0	0	0	0	0	0	0	0	0	0	0	0	39.99	0	1	0	0	0	0	0
1212	53	0	0	0	0	0	0	0	0	0	0	0	0	0	0	59.99	0	0	0	1	0	0	0
1213	68	0	0	0	1	0	0	0	0	0	0	1	0	1	0	69.99	0	0	0	0	1	0	0
1214	57	1	0	1	0	0	0	0	1	0	1	2	1	1	0	59.99	0	0	0	1	0	0	0
1215	93	0	1	1	1	0	0	0	0	1	1	2	1	1	1	120	0	0	0	0	0	0	1
1216	93	0	0	1	1	1	0	1	0	0	0	1	0	1	0	120	0	0	0	0	0	0	1
1217	86	0	0	1	0	0	0	0	0	1	1	2	1	1	1	120	0	0	0	0	0	0	1
1218	32	0	0	0	0	0	0	0	0	0	0	1	0	1	0	39.99	0	1	0	0	0	0	0
1219	71	1	1	0	0	0	0	0	0	0	0	2	1	1	0	79.99	0	0	0	0	0	1	0
1220	53	1	0	0	0	0	0	0	0	0	0	0	0	0	0	59.99	0	0	0	1	0	0	0
1221	49	0	0	0	0	0	0	0	0	0	0	0	0	0	0	49.99	0	0	1	0	0	0	0
1222	48	0	0	0	0	0	0	0	0	0	0	0	0	0	0	49.99	0	0	1	0	0	0	0
1223	72	0	1	1	1	0	0	0	0	1	1	2	1	1	0	79.99	0	0	0	0	0	1	0
1224	59	0	0	0	0	0	0	0	0	0	0	0	0	0	0	59.99	0	0	0	1	0	0	0
1225	23	0	1	0	0	0	0	0	0	0	0	0	0	0	0	39.99	0	1	0	0	0	0	0
1226	47	1	0	0	0	0	0	0	0	0	0	1	0	1	0	49.99	0	0	1	0	0	0	0
1227	47	1	0	0	0	0	0	0	0	0	0	0	0	0	0	49.99	0	0	1	0	0	0	0
1228	60	1	0	0	0	0	0	0	0	0	0	1	0	1	0	69.99	0	0	0	0	1	0	0
1229	58	0	0	0	0	0	0	0	0	0	0	0	0	0	0	59.99	0	0	0	1	0	0	0
1230	53	0	0	1	0	0	0	0	1	0	1	0	0	0	0	59.99	0	0	0	1	0	0	0
1231	88	0	0	1	0	0	0	0	0	0	0	2	1	1	0	120	0	0	0	0	0	0	1
1232	29	0	0	0	0	0	0	0	0	0	0	0	0	0	0	39.99	0	1	0	0	0	0	0
1233	41	0	0	0	0	0	0	0	0	0	0	0	0	0	0	49.99	0	0	1	0	0	0	0
1234	11	1	0	0	0	0	0	0	0	0	0	0	0	0	0	17.99	1	0	0	0	0	0	0
1235	27	1	0	0	0	0	0	0	0	0	0	0	0	0	0	39.99	0	1	0	0	0	0	0
1236	58	0	0	0	0	0	0	0	0	0	0	0	0	0	0	59.99	0	0	0	1	0	0	0
1237	78	0	0	1	0	0	0	0	1	0	1	2	1	1	1	79.99	0	0	0	0	0	1	0
1238	84	0	0	0	0	0	0	0	0	0	0	0	0	0	0	120	0	0	0	0	0	0	1
1239	83	1	0	1	0	0	0	0	1	0	1	0	0	0	0	120	0	0	0	0	0	0	1
1240	58	1	0	0	0	0	0	0	0	0	0	0	0	0	0	59.99	0	0	0	1	0	0	0
1241	44	0	0	0	0	0	0	0	0	0	0	1	0	1	0	49.99	0	0	1	0	0	0	0
1242	45	0	0	0	0	0	0	0	0	0	0	0	0	0	0	49.99	0	0	1	0	0	0	0
1243	55	0	0	0	0	0	1	0	0	0	0	1	0	1	0	59.99	0	0	0	1	0	0	0
1244	73	0	1	1	0	0	0	1	0	0	0	2	1	1	1	79.99	0	0	0	0	0	1	0
1245	86	1	1	0	0	0	0	0	0	0	0	1	0	1	0	120	0	0	0	0	0	0	1
1246	28	1	0	0	0	0	0	0	0	0	0	1	0	1	0	39.99	0	1	0	0	0	0	0
1247	85	0	0	1	0	0	0	0	0	1	1	0	0	0	0	120	0	0	0	0	0	0	1
1248	12	0	0	0	0	0	0	0	0	0	0	0	0	0	0	17.99	1	0	0	0	0	0	0
1249	64	1	0	1	1	0	0	0	1	0	1	1	0	1	0	69.99	0	0	0	0	1	0	0
1250	82	0	0	1	0	0	1	1	0	1	1	2	1	1	1	120	0	0	0	0	0	0	1
1251	32	1	0	0	0	0	0	0	0	0	0	0	0	0	0	39.99	0	1	0	0	0	0	0
1252	88	0	0	1	0	0	0	0	0	1	1	2	1	1	1	120	0	0	0	0	0	0	1
1253	73	0	0	0	0	0	0	0	0	0	0	1	0	1	0	79.99	0	0	0	0	0	1	0
1254	62	1	0	1	1	0	0	0	1	0	1	1	0	1	0	69.99	0	0	0	0	1	0	0
1255	18	0	0	0	0	0	0	0	0	0	0	0	0	0	0	39.99	0	1	0	0	0	0	0
1256	91	1	0	1	1	1	0	0	1	0	1	0	0	0	0	120	0	0	0	0	0	0	1
1257	51	0	0	0	0	0	0	0	0	0	0	0	0	0	0	59.99	0	0	0	1	0	0	0
1258	39	1	0	0	0	0	0	0	0	0	0	0	0	0	0	39.99	0	1	0	0	0	0	0
1259	58	1	0	0	0	0	0	0	0	0	0	0	0	0	0	59.99	0	0	0	1	0	0	0
1260	85	0	0	1	1	1	0	0	0	1	1	1	0	1	0	120	0	0	0	0	0	0	1
1261	37	0	0	0	0	0	0	0	0	0	0	0	0	0	0	39.99	0	1	0	0	0	0	0
1262	72	1	0	1	0	1	0	0	0	1	1	0	0	0	0	79.99	0	0	0	0	0	1	0
1263	17	0	0	0	0	0	0	0	0	0	0	0	0	0	0	17.99	1	0	0	0	0	0	0
1264	88	0	0	1	0	0	0	1	1	0	1	2	1	1	1	120	0	0	0	0	0	0	1
1265	55	1	0	0	0	0	0	0	0	0	0	0	0	0	0	59.99	0	0	0	1	0	0	0
1266	51	0	0	0	0	0	0	0	0	0	0	0	0	0	0	59.99	0	0	0	1	0	0	0
1267	20	1	0	0	0	0	0	0	0	0	0	0	0	0	0	39.99	0	1	0	0	0	0	0
1268	89	0	0	1	1	0	0	1	1	0	1	1	0	1	0	120	0	0	0	0	0	0	1
1269	84	0	0	1	1	0	0	0	1	0	1	1	0	1	0	120	0	0	0	0	0	0	1
1270	50	0	1	0	0	0	0	0	0	0	0	1	0	1	0	59.99	0	0	0	1	0	0	0
1271	65	0	0	0	0	0	0	0	0	0	0	0	0	0	0	69.99	0	0	0	0	1	0	0
1272	11	0	0	0	0	0	0	0	0	0	0	0	0	0	0	17.99	1	0	0	0	0	0	0
1273	59	0	0	0	0	0	0	0	0	0	0	0	0	0	0	59.99	0	0	0	1	0	0	0
1274	77	1	1	1	1	0	0	1	0	1	1	0	0	0	0	79.99	0	0	0	0	0	1	0
1275	88	0	0	0	0	0	0	0	0	0	0	1	0	1	0	120	0	0	0	0	0	0	1
1276	51	1	0	0	0	0	0	0	0	0	0	0	0	0	0	59.99	0	0	0	1	0	0	0
1277	35	1	0	0	0	0	0	0	0	0	0	0	0	0	0	39.99	0	1	0	0	0	0	0
1278	47	1	0	0	0	0	0	0	0	0	0	0	0	0	0	49.99	0	0	1	0	0	0	0
1279	96	0	0	1	0	0	0	0	0	0	0	0	0	0	0	120	0	0	0	0	0	0	1
1280	57	0	0	0	0	1	0	0	0	0	0	0	0	0	0	59.99	0	0	0	1	0	0	0
1281	59	0	0	0	0	0	0	0	0	0	0	0	0	0	0	59.99	0	0	0	1	0	0	0
1282	72	0	0	1	0	0	0	0	1	0	1	0	0	0	0	79.99	0	0	0	0	0	1	0
1283	48	1	0	0	0	0	0	0	0	0	0	0	0	0	0	49.99	0	0	1	0	0	0	0
1284	50	0	0	0	0	0	0	0	0	0	0	0	0	0	0	59.99	0	0	0	1	0	0	0
1285	3	0	0	0	0	0	0	0	0	0	0	0	0	0	0	17.99	1	0	0	0	0	0	0
1286	89	0	0	1	1	1	0	1	1	0	1	0	0	0	0	120	0	0	0	0	0	0	1
1287	87	1	0	1	0	0	1	0	1	0	1	2	1	1	1	120	0	0	0	0	0	0	1
1288	50	0	0	0	0	0	0	0	0	0	0	0	0	0	0	59.99	0	0	0	1	0	0	0
1289	43	1	0	0	0	0	0	0	0	0	0	0	0	0	0	49.99	0	0	1	0	0	0	0
1290	52	1	0	0	0	0	0	0	0	0	0	0	0	0	0	59.99	0	0	0	1	0	0	0
1291	3	0	0	1	0	0	0	0	1	0	1	0	0	0	0	17.99	1	0	0	0	0	0	0
1292	59	1	0	1	0	0	0	0	0	1	1	0	0	0	0	59.99	0	0	0	1	0	0	0
1293	58	0	0	0	0	0	0	0	0	0	0	0	0	0	0	59.99	0	0	0	1	0	0	0
1294	82	1	1	1	1	1	0	0	0	0	0	1	0	1	0	120	0	0	0	0	0	0	1
1295	55	0	0	0	0	0	0	0	0	0	0	0	0	0	0	59.99	0	0	0	1	0	0	0
1296	88	0	0	1	0	0	0	0	1	0	1	0	0	0	0	120	0	0	0	0	0	0	1
1297	44	1	0	0	0	0	0	0	0	0	0	0	0	0	0	49.99	0	0	1	0	0	0	0
1298	46	0	0	0	0	0	0	0	0	0	0	0	0	0	0	49.99	0	0	1	0	0	0	0
1299	29	0	0	0	0	0	0	0	0	0	0	0	0	0	0	39.99	0	1	0	0	0	0	0
1300	64	0	0	0	0	0	0	0	0	0	0	1	0	1	0	69.99	0	0	0	0	1	0	0
1301	50	1	0	0	0	0	0	0	0	0	0	0	0	0	0	59.99	0	0	0	1	0	0	0
1302	59	1	0	0	0	0	0	0	0	0	0	1	0	1	0	59.99	0	0	0	1	0	0	0
1303	44	0	0	0	0	0	0	0	0	0	0	0	0	0	0	49.99	0	0	1	0	0	0	0
1304	96	0	0	1	0	0	0	0	0	1	1	2	1	1	1	120	0	0	0	0	0	0	1
1305	78	1	0	1	1	1	0	0	0	0	0	1	0	1	0	79.99	0	0	0	0	0	1	0
1306	43	0	0	0	0	0	0	0	0	0	0	0	0	0	0	49.99	0	0	1	0	0	0	0
1307	60	0	0	0	0	0	0	0	0	0	0	0	0	0	0	69.99	0	0	0	0	1	0	0
1308	56	1	0	0	0	0	0	0	0	0	0	2	1	1	0	59.99	0	0	0	1	0	0	0
1309	46	0	0	0	0	0	0	0	0	0	0	1	0	1	0	49.99	0	0	1	0	0	0	0
1310	90	1	1	1	1	1	0	1	0	1	1	2	1	1	1	120	0	0	0	0	0	0	1
1311	80	0	0	1	0	0	0	0	1	0	1	2	1	1	1	120	0	0	0	0	0	0	1
1312	48	0	0	0	0	0	0	0	0	0	0	0	0	0	0	49.99	0	0	1	0	0	0	0
1313	11	0	0	0	0	0	0	0	0	0	0	0	0	0	0	17.99	1	0	0	0	0	0	0
1314	86	1	0	1	1	0	0	0	0	1	1	0	0	0	0	120	0	0	0	0	0	0	1
1315	47	0	0	0	0	1	0	0	0	0	0	0	0	0	0	49.99	0	0	1	0	0	0	0
1316	29	1	0	0	0	0	0	0	0	0	0	0	0	0	0	39.99	0	1	0	0	0	0	0
1317	65	1	0	1	1	0	0	0	0	1	1	1	0	1	0	69.99	0	0	0	0	1	0	0
1318	18	1	0	0	0	0	0	0	0	0	0	0	0	0	0	39.99	0	1	0	0	0	0	0
1319	75	0	0	1	0	1	0	0	1	0	1	0	0	0	0	79.99	0	0	0	0	0	1	0
1320	53	1	0	0	0	0	0	0	0	0	0	1	0	1	0	59.99	0	0	0	1	0	0	0
1321	92	0	0	1	0	0	0	0	1	0	1	0	0	0	0	120	0	0	0	0	0	0	1
1322	38	1	0	0	0	0	0	0	0	0	0	2	1	1	0	39.99	0	1	0	0	0	0	0
1323	24	1	0	0	0	0	0	0	0	0	0	0	0	0	0	39.99	0	1	0	0	0	0	0
1324	86	0	0	1	1	0	0	0	1	0	1	1	0	1	0	120	0	0	0	0	0	0	1
1325	45	0	0	0	0	0	0	0	0	0	0	0	0	0	0	49.99	0	0	1	0	0	0	0
1326	56	1	0	0	0	0	0	0	0	0	0	0	0	0	0	59.99	0	0	0	1	0	0	0
1327	79	1	0	1	0	0	0	0	0	1	1	1	0	1	0	79.99	0	0	0	0	0	1	0
1328	60	1	0	0	0	0	0	0	0	0	0	0	0	0	0	69.99	0	0	0	0	1	0	0
1329	69	0	0	0	0	0	0	0	0	0	0	0	0	0	0	69.99	0	0	0	0	1	0	0
1330	47	0	0	0	0	0	0	0	0	0	0	1	0	1	0	49.99	0	0	1	0	0	0	0
1331	72	1	0	0	1	1	0	0	0	0	0	1	0	1	0	79.99	0	0	0	0	0	1	0
1332	70	1	0	0	0	0	1	0	0	0	0	0	0	0	0	79.99	0	0	0	0	0	1	0
1333	17	0	0	0	0	0	0	0	0	0	0	0	0	0	0	17.99	1	0	0	0	0	0	0
1334	56	0	0	0	0	0	0	0	0	0	0	0	0	0	0	59.99	0	0	0	1	0	0	0
1335	80	0	0	0	0	0	0	0	0	0	0	0	0	0	0	120	0	0	0	0	0	0	1
1336	19	0	0	0	0	0	0	0	0	0	0	0	0	0	0	39.99	0	1	0	0	0	0	0
1337	79	0	0	1	0	0	0	0	0	1	1	2	1	1	1	79.99	0	0	0	0	0	1	0
1338	63	1	0	1	0	0	0	0	1	0	1	0	0	0	0	69.99	0	0	0	0	1	0	0
1339	29	1	0	0	0	0	0	0	0	0	0	0	0	0	0	39.99	0	1	0	0	0	0	0
1340	76	1	1	1	1	1	0	1	1	0	1	2	1	1	1	79.99	0	0	0	0	0	1	0
1341	63	1	1	1	0	0	0	0	1	0	1	2	1	1	1	69.99	0	0	0	0	1	0	0
1342	49	1	0	0	0	0	0	0	0	0	0	0	0	0	0	49.99	0	0	1	0	0	0	0
1343	34	1	0	0	0	0	0	0	0	0	0	0	0	0	0	39.99	0	1	0	0	0	0	0
1344	52	1	0	0	0	0	0	0	0	0	0	1	0	1	0	59.99	0	0	0	1	0	0	0
1345	77	0	0	1	1	0	1	0	0	1	1	2	1	1	1	79.99	0	0	0	0	0	1	0
1346	58	1	0	0	0	0	0	0	0	0	0	0	0	0	0	59.99	0	0	0	1	0	0	0
1347	58	1	0	0	0	0	0	0	0	0	0	2	1	1	0	59.99	0	0	0	1	0	0	0
1348	42	1	0	0	0	0	0	0	0	0	0	1	0	1	0	49.99	0	0	1	0	0	0	0
1349	54	1	0	0	0	0	0	0	0	0	0	0	0	0	0	59.99	0	0	0	1	0	0	0
1350	37	1	0	0	0	0	0	0	0	0	0	0	0	0	0	39.99	0	1	0	0	0	0	0
1351	82	0	0	1	0	0	0	0	1	0	1	0	0	0	0	120	0	0	0	0	0	0	1
1352	27	0	0	0	0	0	0	0	0	0	0	0	0	0	0	39.99	0	1	0	0	0	0	0
1353	7	0	0	0	0	0	0	0	0	0	0	0	0	0	0	17.99	1	0	0	0	0	0	0
1354	81	1	0	1	1	0	0	0	0	1	1	2	1	1	1	120	0	0	0	0	0	0	1
1355	49	0	0	0	0	0	0	0	0	0	0	0	0	0	0	49.99	0	0	1	0	0	0	0
1356	81	1	1	1	1	0	0	0	0	0	0	0	0	0	0	120	0	0	0	0	0	0	1
1357	78	0	0	0	0	0	0	0	0	0	0	0	0	0	0	79.99	0	0	0	0	0	1	0
1358	47	0	0	0	0	0	0	0	0	0	0	1	0	1	0	49.99	0	0	1	0	0	0	0
1359	39	1	0	0	0	0	0	0	0	0	0	0	0	0	0	39.99	0	1	0	0	0	0	0
1360	59	1	0	0	0	1	0	0	0	0	0	1	0	1	0	59.99	0	0	0	1	0	0	0
1361	50	1	0	0	0	0	0	0	0	0	0	1	0	1	0	59.99	0	0	0	1	0	0	0
1362	29	0	0	0	0	0	0	0	0	0	0	0	0	0	0	39.99	0	1	0	0	0	0	0
1363	62	0	0	0	0	0	0	0	0	0	0	0	0	0	0	69.99	0	0	0	0	1	0	0
1364	57	1	0	0	0	0	1	0	0	0	0	0	0	0	0	59.99	0	0	0	1	0	0	0
1365	21	1	0	0	0	0	0	0	0	0	0	0	0	0	0	39.99	0	1	0	0	0	0	0
1366	68	1	1	1	0	0	0	0	0	1	1	1	0	1	0	69.99	0	0	0	0	1	0	0
1367	78	1	1	1	0	0	0	0	0	1	1	2	1	1	1	79.99	0	0	0	0	0	1	0
1368	10	1	0	0	0	0	0	0	0	0	0	0	0	0	0	17.99	1	0	0	0	0	0	0
1369	24	1	0	0	0	0	0	0	0	0	0	0	0	0	0	39.99	0	1	0	0	0	0	0
1370	32	1	0	0	0	0	0	0	0	0	0	0	0	0	0	39.99	0	1	0	0	0	0	0
1371	67	1	0	0	0	0	0	0	0	0	0	0	0	0	0	69.99	0	0	0	0	1	0	0
1372	70	0	0	0	0	0	0	0	0	0	0	0	0	0	0	79.99	0	0	0	0	0	1	0
1373	32	0	0	0	0	0	0	0	0	0	0	0	0	0	0	39.99	0	1	0	0	0	0	0
1374	87	0	0	1	0	0	1	0	1	0	1	2	1	1	1	120	0	0	0	0	0	0	1
1375	61	1	0	0	0	0	0	0	0	0	0	1	0	1	0	69.99	0	0	0	0	1	0	0
1376	35	0	0	0	0	0	0	0	0	0	0	0	0	0	0	39.99	0	1	0	0	0	0	0
1377	54	0	1	1	0	0	0	0	1	1	1	0	0	0	0	59.99	0	0	0	1	0	0	0
1378	56	0	0	1	0	0	0	0	0	0	0	0	0	0	0	59.99	0	0	0	1	0	0	0
1379	69	1	0	0	0	1	0	0	0	0	0	1	0	1	0	69.99	0	0	0	0	1	0	0
1380	23	1	0	0	0	0	0	0	0	0	0	0	0	0	0	39.99	0	1	0	0	0	0	0
1381	16	1	0	0	0	0	0	0	0	0	0	0	0	0	0	17.99	1	0	0	0	0	0	0
1382	66	0	0	0	0	0	0	0	0	0	0	0	0	0	0	69.99	0	0	0	0	1	0	0
1383	65	0	0	0	0	0	0	0	0	0	0	1	0	1	0	69.99	0	0	0	0	1	0	0
1384	58	0	0	0	0	0	0	0	0	0	0	2	1	1	1	59.99	0	0	0	1	0	0	0
1385	95	0	1	0	0	0	0	0	0	0	0	1	0	1	0	120	0	0	0	0	0	0	1
1386	55	0	0	0	0	0	0	0	0	0	0	0	0	0	0	59.99	0	0	0	1	0	0	0
1387	91	0	0	1	1	0	0	0	0	0	0	0	0	0	0	120	0	0	0	0	0	0	1
1388	94	1	0	1	1	1	0	1	0	1	1	0	0	0	0	120	0	0	0	0	0	0	1
1389	77	1	0	1	1	0	0	0	1	0	1	2	1	1	1	79.99	0	0	0	0	0	1	0
1390	93	0	0	0	1	0	0	0	0	0	0	1	0	1	0	120	0	0	0	0	0	0	1
1391	73	1	1	1	0	0	0	0	0	1	1	2	1	1	1	79.99	0	0	0	0	0	1	0
1392	85	0	0	0	0	0	0	0	0	0	0	2	1	1	1	120	0	0	0	0	0	0	1
1393	78	1	0	1	0	1	1	1	0	1	1	2	1	1	1	79.99	0	0	0	0	0	1	0
1394	54	1	0	1	0	0	0	0	1	0	1	0	0	0	0	59.99	0	0	0	1	0	0	0
1395	46	1	0	0	0	0	0	0	0	0	0	0	0	0	0	49.99	0	0	1	0	0	0	0
1396	58	0	0	0	0	0	0	0	0	0	0	0	0	0	0	59.99	0	0	0	1	0	0	0
1397	87	0	0	1	0	0	0	0	0	1	1	1	0	1	0	120	0	0	0	0	0	0	1
1398	54	1	0	0	0	0	0	0	0	0	0	0	0	0	0	59.99	0	0	0	1	0	0	0
1399	60	1	0	0	0	0	0	0	0	0	0	0	0	0	0	69.99	0	0	0	0	1	0	0
1400	55	0	0	0	0	0	0	0	0	0	0	0	0	0	0	59.99	0	0	0	1	0	0	0
1401	49	0	0	0	1	0	0	0	0	0	0	0	0	0	0	49.99	0	0	1	0	0	0	0
1402	88	0	1	0	1	0	0	0	0	0	0	0	0	0	0	120	0	0	0	0	0	0	1
1403	43	1	0	0	0	0	0	0	0	0	0	0	0	0	0	49.99	0	0	1	0	0	0	0
1404	85	1	1	1	0	0	0	0	1	0	1	1	0	1	0	120	0	0	0	0	0	0	1
1405	55	0	0	0	0	0	0	0	0	0	0	0	0	0	0	59.99	0	0	0	1	0	0	0
1406	62	1	1	1	1	0	0	1	0	0	0	1	0	1	0	69.99	0	0	0	0	1	0	0
1407	58	0	0	1	0	0	0	0	0	1	1	0	0	0	0	59.99	0	0	0	1	0	0	0
1408	88	0	0	1	0	0	0	0	1	0	1	1	0	1	0	120	0	0	0	0	0	0	1
1409	42	0	0	0	0	0	0	0	0	0	0	0	0	0	0	49.99	0	0	1	0	0	0	0
1410	23	1	0	0	0	0	0	0	0	0	0	1	0	1	0	39.99	0	1	0	0	0	0	0
1411	17	0	0	0	0	0	1	0	0	0	0	0	0	0	0	17.99	1	0	0	0	0	0	0
1412	38	0	0	0	0	0	0	0	0	0	0	0	0	0	0	39.99	0	1	0	0	0	0	0
1413	60	0	0	1	0	0	0	0	0	1	1	0	0	0	0	69.99	0	0	0	0	1	0	0
1414	76	1	0	1	0	1	0	0	0	1	1	0	0	0	0	79.99	0	0	0	0	0	1	0
1415	54	0	0	0	0	0	0	0	0	0	0	0	0	0	0	59.99	0	0	0	1	0	0	0
1416	61	0	0	0	0	0	0	0	0	0	0	0	0	0	0	69.99	0	0	0	0	1	0	0
1417	100	1	0	0	0	0	0	0	0	0	0	2	1	1	1	120	0	0	0	0	0	0	1
1418	23	0	0	0	0	0	0	0	0	0	0	0	0	0	0	39.99	0	1	0	0	0	0	0
1419	98	0	0	0	0	0	0	0	0	0	0	1	0	1	0	120	0	0	0	0	0	0	1
1420	62	1	0	0	0	0	0	0	0	0	0	0	0	0	0	69.99	0	0	0	0	1	0	0
1421	59	0	0	0	0	0	0	0	0	0	0	0	0	0	0	59.99	0	0	0	1	0	0	0
1422	29	1	0	0	0	0	0	0	0	0	0	0	0	0	0	39.99	0	1	0	0	0	0	0
1423	64	1	0	1	0	0	0	1	1	0	1	2	1	1	1	69.99	0	0	0	0	1	0	0
1424	57	0	1	0	0	0	0	1	0	0	0	1	0	1	0	59.99	0	0	0	1	0	0	0
1425	12	1	0	0	0	1	0	0	0	0	0	0	0	0	0	17.99	1	0	0	0	0	0	0
1426	49	1	0	0	0	0	0	0	0	0	0	1	0	1	0	49.99	0	0	1	0	0	0	0
1427	52	0	0	0	0	0	1	0	0	0	0	0	0	0	0	59.99	0	0	0	1	0	0	0
1428	68	1	0	0	0	0	0	0	0	0	0	0	0	0	0	69.99	0	0	0	0	1	0	0
1429	61	1	0	0	0	0	0	0	0	0	0	2	1	1	1	69.99	0	0	0	0	1	0	0
1430	27	0	0	0	0	0	0	0	0	0	0	0	0	0	0	39.99	0	1	0	0	0	0	0
1431	32	0	0	0	0	0	0	0	0	0	0	0	0	0	0	39.99	0	1	0	0	0	0	0
1432	60	1	0	1	1	0	0	0	0	1	1	0	0	0	0	69.99	0	0	0	0	1	0	0
1433	57	0	0	0	0	0	0	0	0	0	0	0	0	0	0	59.99	0	0	0	1	0	0	0
1434	54	1	0	0	0	0	0	0	0	0	0	1	0	1	0	59.99	0	0	0	1	0	0	0
1435	53	1	0	0	0	0	0	0	0	0	0	1	0	1	0	59.99	0	0	0	1	0	0	0
1436	78	1	1	1	0	0	0	0	0	1	1	0	0	0	0	79.99	0	0	0	0	0	1	0
1437	60	1	0	1	0	0	0	0	1	0	1	0	0	0	0	69.99	0	0	0	0	1	0	0
1438	73	1	0	1	0	0	0	0	1	0	1	2	1	1	0	79.99	0	0	0	0	0	1	0
1439	28	1	0	0	0	0	0	0	0	0	0	0	0	0	0	39.99	0	1	0	0	0	0	0
1440	82	1	0	1	1	0	0	0	0	0	0	2	1	1	1	120	0	0	0	0	0	0	1
1441	72	1	1	1	0	0	0	0	1	0	1	1	0	1	0	79.99	0	0	0	0	0	1	0
1442	26	1	0	0	0	0	0	0	0	0	0	0	0	0	0	39.99	0	1	0	0	0	0	0
1443	40	1	0	0	0	0	0	0	0	0	0	0	0	0	0	49.99	0	0	1	0	0	0	0
1444	85	0	0	0	0	0	0	0	0	0	0	0	0	0	0	120	0	0	0	0	0	0	1
1445	90	0	0	1	0	1	0	0	0	1	1	2	1	1	1	120	0	0	0	0	0	0	1
1446	75	1	0	0	0	0	0	0	0	0	0	0	0	0	0	79.99	0	0	0	0	0	1	0
1447	73	0	1	1	0	0	0	0	1	0	1	0	0	0	0	79.99	0	0	0	0	0	1	0
1448	91	1	0	1	1	1	0	0	1	0	1	1	0	1	0	120	0	0	0	0	0	0	1
1449	36	0	0	0	0	0	0	0	0	0	0	1	0	1	0	39.99	0	1	0	0	0	0	0
1450	51	1	0	0	0	0	0	0	0	0	0	1	0	1	0	59.99	0	0	0	1	0	0	0
1451	30	1	0	0	0	0	0	0	0	0	0	0	0	0	0	39.99	0	1	0	0	0	0	0
1452	36	1	0	0	0	0	0	0	0	0	0	0	0	0	0	39.99	0	1	0	0	0	0	0
1453	78	1	0	0	0	0	0	0	0	0	0	0	0	0	0	79.99	0	0	0	0	0	1	0
1454	87	0	0	0	0	0	0	0	0	0	0	0	0	0	0	120	0	0	0	0	0	0	1
1455	61	0	0	0	0	0	0	0	0	0	0	0	0	0	0	69.99	0	0	0	0	1	0	0
1456	92	0	0	0	0	0	1	0	0	0	0	2	1	1	1	120	0	0	0	0	0	0	1
1457	46	1	0	0	0	0	0	0	0	0	0	0	0	0	0	49.99	0	0	1	0	0	0	0
1458	73	0	0	0	0	0	0	0	0	0	0	0	0	0	0	79.99	0	0	0	0	0	1	0
1459	89	0	0	1	1	0	0	0	0	0	0	2	1	1	1	120	0	0	0	0	0	0	1
1460	87	1	0	1	0	0	0	0	1	0	1	2	1	1	0	120	0	0	0	0	0	0	1
1461	58	0	0	0	0	0	0	0	0	0	0	0	0	0	0	59.99	0	0	0	1	0	0	0
1462	51	0	0	0	0	0	0	0	0	0	0	2	1	1	0	59.99	0	0	0	1	0	0	0
1463	43	1	0	0	0	0	0	0	0	0	0	0	0	0	0	49.99	0	0	1	0	0	0	0
1464	100	1	0	1	1	0	0	1	0	1	1	1	0	1	0	120	0	0	0	0	0	0	1
1465	61	1	0	1	1	0	1	0	0	0	0	0	0	0	0	69.99	0	0	0	0	1	0	0
1466	74	0	0	0	1	0	1	0	0	0	0	0	0	0	0	79.99	0	0	0	0	0	1	0
1467	46	1	0	0	0	0	0	0	0	0	0	0	0	0	0	49.99	0	0	1	0	0	0	0
1468	57	1	0	1	1	0	0	0	0	0	0	0	0	0	0	59.99	0	0	0	1	0	0	0
1469	53	0	0	0	0	0	0	0	0	0	0	2	1	1	0	59.99	0	0	0	1	0	0	0
1470	45	1	0	0	0	0	0	0	0	0	0	0	0	0	0	49.99	0	0	1	0	0	0	0
1471	73	1	0	1	0	0	0	0	0	1	1	0	0	0	0	79.99	0	0	0	0	0	1	0
1472	60	0	0	0	0	0	0	0	0	0	0	0	0	0	0	69.99	0	0	0	0	1	0	0
1473	33	0	0	0	0	0	0	0	0	0	0	0	0	0	0	39.99	0	1	0	0	0	0	0
1474	58	1	1	1	0	1	0	1	0	0	0	0	0	0	0	59.99	0	0	0	1	0	0	0
1475	64	1	1	1	1	0	0	0	1	1	1	2	1	1	1	69.99	0	0	0	0	1	0	0
1476	31	0	0	0	0	0	0	0	0	0	0	0	0	0	0	39.99	0	1	0	0	0	0	0
1477	34	1	0	0	0	0	0	0	0	0	0	0	0	0	0	39.99	0	1	0	0	0	0	0
1478	41	0	0	0	0	0	0	0	0	0	0	0	0	0	0	49.99	0	0	1	0	0	0	0
1479	66	1	0	1	0	0	0	0	1	0	1	2	1	1	1	69.99	0	0	0	0	1	0	0
1480	42	0	0	0	0	0	0	0	0	0	0	0	0	0	0	49.99	0	0	1	0	0	0	0
1481	70	1	1	1	1	1	1	0	0	0	0	2	1	1	1	79.99	0	0	0	0	0	1	0
1482	81	1	0	0	0	0	0	0	0	0	0	2	1	1	1	120	0	0	0	0	0	0	1
1483	65	0	0	0	0	0	0	0	0	0	0	0	0	0	0	69.99	0	0	0	0	1	0	0
1484	36	0	0	0	0	0	0	0	0	0	0	0	0	0	0	39.99	0	1	0	0	0	0	0
1485	85	1	0	1	0	0	0	0	1	1	1	1	0	1	0	120	0	0	0	0	0	0	1
1486	96	0	0	0	0	1	0	0	0	0	0	2	1	1	1	120	0	0	0	0	0	0	1
1487	76	0	0	1	1	0	0	0	1	0	1	1	0	1	0	79.99	0	0	0	0	0	1	0
1488	42	1	0	0	0	0	0	0	0	0	0	0	0	0	0	49.99	0	0	1	0	0	0	0
1489	20	0	0	0	0	0	0	0	0	0	0	0	0	0	0	39.99	0	1	0	0	0	0	0
1490	56	0	0	0	0	0	0	0	0	0	0	0	0	0	0	59.99	0	0	0	1	0	0	0
1491	83	0	0	1	1	0	0	1	0	0	0	1	0	1	0	120	0	0	0	0	0	0	1
1492	40	0	0	0	0	0	0	0	0	0	0	0	0	0	0	49.99	0	0	1	0	0	0	0
1493	79	1	0	0	0	0	0	0	0	0	0	1	0	1	0	79.99	0	0	0	0	0	1	0
1494	20	0	0	0	0	0	0	0	0	0	0	0	0	0	0	39.99	0	1	0	0	0	0	0
1495	24	0	0	0	0	0	0	0	0	0	0	0	0	0	0	39.99	0	1	0	0	0	0	0
1496	75	0	0	0	0	0	0	0	0	0	0	0	0	0	0	79.99	0	0	0	0	0	1	0
1497	68	0	1	1	0	0	0	0	0	1	1	0	0	0	0	69.99	0	0	0	0	1	0	0
1498	54	0	0	0	0	0	0	0	0	0	0	0	0	0	0	59.99	0	0	0	1	0	0	0
1499	49	1	0	0	0	0	0	0	0	0	0	1	0	1	0	49.99	0	0	1	0	0	0	0
1500	84	0	0	1	0	0	0	0	1	0	1	1	0	1	0	120	0	0	0	0	0	0	1
1501	87	1	0	0	0	0	0	0	0	0	0	2	1	1	1	120	0	0	0	0	0	0	1
1502	63	0	0	0	0	0	0	0	0	0	0	0	0	0	0	69.99	0	0	0	0	1	0	0
1503	66	1	0	1	1	0	0	0	1	0	1	2	1	1	0	69.99	0	0	0	0	1	0	0
1504	38	1	0	0	0	0	0	0	0	0	0	0	0	0	0	39.99	0	1	0	0	0	0	0
1505	84	1	0	0	1	1	0	0	0	0	0	2	1	1	1	120	0	0	0	0	0	0	1
1506	52	1	0	0	0	0	0	0	0	0	0	0	0	0	0	59.99	0	0	0	1	0	0	0
1507	26	0	0	0	0	0	0	0	0	0	0	0	0	0	0	39.99	0	1	0	0	0	0	0
1508	20	1	0	0	0	0	0	0	0	0	0	0	0	0	0	39.99	0	1	0	0	0	0	0
1509	33	0	0	0	0	0	0	0	0	0	0	1	0	1	0	39.99	0	1	0	0	0	0	0
1510	52	0	0	0	0	0	0	0	0	0	0	0	0	0	0	59.99	0	0	0	1	0	0	0
1511	48	1	0	0	0	0	0	0	0	0	0	0	0	0	0	49.99	0	0	1	0	0	0	0
1512	44	0	0	0	0	0	0	0	0	0	0	0	0	0	0	49.99	0	0	1	0	0	0	0
1513	54	0	0	0	0	0	0	0	0	0	0	1	0	1	0	59.99	0	0	0	1	0	0	0
1514	54	1	1	1	0	0	0	0	0	1	1	1	0	1	0	59.99	0	0	0	1	0	0	0
1515	82	0	0	0	1	0	0	0	0	0	0	1	0	1	0	120	0	0	0	0	0	0	1
1516	63	1	0	0	0	0	0	0	0	0	0	0	0	0	0	69.99	0	0	0	0	1	0	0
1517	44	0	0	0	0	0	0	0	0	0	0	0	0	0	0	49.99	0	0	1	0	0	0	0
1518	44	1	0	1	0	0	0	0	0	1	1	0	0	0	0	49.99	0	0	1	0	0	0	0
1519	54	0	0	0	1	0	0	0	0	0	0	1	0	1	0	59.99	0	0	0	1	0	0	0
1520	50	1	0	1	0	0	0	0	1	0	1	0	0	0	0	59.99	0	0	0	1	0	0	0
1521	13	1	0	0	1	0	0	0	0	0	0	0	0	0	0	17.99	1	0	0	0	0	0	0
1522	31	0	0	0	0	0	0	0	0	0	0	1	0	1	0	39.99	0	1	0	0	0	0	0
1523	36	1	0	0	0	0	0	0	0	0	0	0	0	0	0	39.99	0	1	0	0	0	0	0
1524	79	1	0	1	1	0	0	0	0	1	1	0	0	0	0	79.99	0	0	0	0	0	1	0
1525	92	0	1	1	0	0	0	0	0	1	1	0	0	0	0	120	0	0	0	0	0	0	1
1526	80	0	0	1	0	0	0	0	0	1	1	1	0	1	0	120	0	0	0	0	0	0	1
1527	25	0	0	0	0	0	0	0	0	0	0	0	0	0	0	39.99	0	1	0	0	0	0	0
1528	91	0	0	0	0	0	0	0	0	0	0	0	0	0	0	120	0	0	0	0	0	0	1
1529	60	1	0	1	0	0	0	0	1	1	1	0	0	0	0	69.99	0	0	0	0	1	0	0
1530	74	0	0	1	0	0	0	1	0	0	0	0	0	0	0	79.99	0	0	0	0	0	1	0
1531	54	0	0	0	0	0	0	0	0	0	0	0	0	0	0	59.99	0	0	0	1	0	0	0
1532	36	1	0	0	0	0	0	0	0	0	0	0	0	0	0	39.99	0	1	0	0	0	0	0
1533	49	1	0	0	0	0	0	0	0	0	0	0	0	0	0	49.99	0	0	1	0	0	0	0
1534	61	1	0	0	0	0	0	0	0	0	0	0	0	0	0	69.99	0	0	0	0	1	0	0
1535	48	0	0	0	0	0	0	0	0	0	0	0	0	0	0	49.99	0	0	1	0	0	0	0
1536	41	1	0	1	0	0	0	0	0	1	1	0	0	0	0	49.99	0	0	1	0	0	0	0
1537	42	0	0	0	0	0	0	0	0	0	0	1	0	1	0	49.99	0	0	1	0	0	0	0
1538	38	0	0	0	0	0	0	0	0	0	0	0	0	0	0	39.99	0	1	0	0	0	0	0
1539	74	0	1	1	1	0	0	0	0	1	1	1	0	1	0	79.99	0	0	0	0	0	1	0
1540	24	1	0	0	0	0	0	0	0	0	0	0	0	0	0	39.99	0	1	0	0	0	0	0
1541	94	0	0	1	0	0	0	0	1	0	1	0	0	0	0	120	0	0	0	0	0	0	1
1542	56	0	0	0	0	0	0	0	0	0	0	0	0	0	0	59.99	0	0	0	1	0	0	0
1543	71	0	0	0	0	0	1	0	0	0	0	0	0	0	0	79.99	0	0	0	0	0	1	0
1544	7	0	0	0	0	0	0	0	0	0	0	0	0	0	0	17.99	1	0	0	0	0	0	0
1545	33	0	0	0	0	0	0	0	0	0	0	0	0	0	0	39.99	0	1	0	0	0	0	0
1546	62	1	0	1	0	0	0	0	1	0	1	2	1	1	1	69.99	0	0	0	0	1	0	0
1547	84	0	0	1	1	0	0	0	0	1	1	2	1	1	1	120	0	0	0	0	0	0	1
1548	52	0	0	0	0	0	0	0	0	0	0	0	0	0	0	59.99	0	0	0	1	0	0	0
1549	68	0	1	1	0	0	0	0	0	1	1	0	0	0	0	69.99	0	0	0	0	1	0	0
1550	68	1	0	1	1	0	1	0	0	1	1	0	0	0	0	69.99	0	0	0	0	1	0	0
1551	49	1	0	0	0	0	0	0	0	0	0	0	0	0	0	49.99	0	0	1	0	0	0	0
1552	79	1	0	1	0	0	0	0	1	0	1	0	0	0	0	79.99	0	0	0	0	0	1	0
1553	78	1	0	1	1	0	0	0	1	0	1	0	0	0	0	79.99	0	0	0	0	0	1	0
1554	96	0	0	0	0	0	0	0	0	0	0	2	1	1	1	120	0	0	0	0	0	0	1
1555	29	0	0	0	0	0	0	0	0	0	0	0	0	0	0	39.99	0	1	0	0	0	0	0
1556	20	0	0	0	0	0	0	0	0	0	0	0	0	0	0	39.99	0	1	0	0	0	0	0
1557	54	0	0	0	0	0	0	0	0	0	0	0	0	0	0	59.99	0	0	0	1	0	0	0
1558	67	0	0	0	0	0	0	0	0	0	0	0	0	0	0	69.99	0	0	0	0	1	0	0
1559	62	0	0	0	0	0	0	0	0	0	0	0	0	0	0	69.99	0	0	0	0	1	0	0
1560	79	0	0	1	0	0	0	0	1	0	1	0	0	0	0	79.99	0	0	0	0	0	1	0
1561	50	1	0	0	0	0	0	0	0	0	0	0	0	0	0	59.99	0	0	0	1	0	0	0
1562	44	0	0	0	0	0	0	0	0	0	0	0	0	0	0	49.99	0	0	1	0	0	0	0
1563	39	0	0	0	0	0	0	0	0	0	0	0	0	0	0	39.99	0	1	0	0	0	0	0
1564	49	1	0	0	0	0	0	0	0	0	0	1	0	1	0	49.99	0	0	1	0	0	0	0
1565	89	0	0	0	1	0	0	1	0	0	0	1	0	1	0	120	0	0	0	0	0	0	1
1566	71	0	1	0	0	0	0	0	0	0	0	0	0	0	0	79.99	0	0	0	0	0	1	0
1567	45	1	0	0	0	0	0	0	0	0	0	1	0	1	0	49.99	0	0	1	0	0	0	0
1568	74	1	0	0	1	0	0	0	0	0	0	2	1	1	1	79.99	0	0	0	0	0	1	0
1569	75	0	0	0	0	0	0	0	0	0	0	1	0	1	0	79.99	0	0	0	0	0	1	0
1570	30	1	0	0	0	0	0	0	0	0	0	0	0	0	0	39.99	0	1	0	0	0	0	0
1571	44	0	0	0	0	0	0	0	0	0	0	0	0	0	0	49.99	0	0	1	0	0	0	0
1572	21	0	0	0	0	0	0	0	0	0	0	0	0	0	0	39.99	0	1	0	0	0	0	0
1573	42	0	0	0	0	0	0	0	0	0	0	0	0	0	0	49.99	0	0	1	0	0	0	0
1574	79	0	0	1	0	0	0	0	0	1	1	1	0	1	0	79.99	0	0	0	0	0	1	0
1575	17	1	0	0	0	0	0	0	0	0	0	0	0	0	0	17.99	1	0	0	0	0	0	0
1576	61	1	0	0	0	0	0	0	0	0	0	0	0	0	0	69.99	0	0	0	0	1	0	0
1577	44	0	1	0	0	0	0	0	0	0	0	0	0	0	0	49.99	0	0	1	0	0	0	0
1578	33	0	0	0	0	0	0	0	0	0	0	0	0	0	0	39.99	0	1	0	0	0	0	0
1579	67	0	0	0	0	0	0	0	0	0	0	1	0	1	0	69.99	0	0	0	0	1	0	0
1580	39	1	0	0	0	0	0	0	0	0	0	0	0	0	0	39.99	0	1	0	0	0	0	0
1581	84	0	1	1	0	0	0	0	1	0	1	1	0	1	0	120	0	0	0	0	0	0	1
1582	46	1	0	0	0	0	0	0	0	0	0	1	0	1	0	49.99	0	0	1	0	0	0	0
1583	13	0	0	0	0	0	0	0	0	0	0	0	0	0	0	17.99	1	0	0	0	0	0	0
1584	74	0	1	1	0	0	0	1	0	1	1	0	0	0	0	79.99	0	0	0	0	0	1	0
1585	41	1	0	0	0	0	0	0	0	0	0	0	0	0	0	49.99	0	0	1	0	0	0	0
1586	14	1	0	0	0	0	0	0	0	0	0	0	0	0	0	17.99	1	0	0	0	0	0	0
1587	51	0	0	0	0	0	0	0	0	0	0	0	0	0	0	59.99	0	0	0	1	0	0	0
1588	39	0	0	0	0	0	0	0	0	0	0	0	0	0	0	39.99	0	1	0	0	0	0	0
1589	91	0	0	1	0	0	0	0	0	1	1	2	1	1	1	120	0	0	0	0	0	0	1
1590	46	0	0	0	0	0	0	0	0	0	0	0	0	0	0	49.99	0	0	1	0	0	0	0
1591	50	1	0	0	0	0	0	0	0	0	0	1	0	1	0	59.99	0	0	0	1	0	0	0
1592	87	0	1	0	0	0	0	0	0	0	0	1	0	1	0	120	0	0	0	0	0	0	1
1593	59	0	0	0	0	0	0	0	0	0	0	0	0	0	0	59.99	0	0	0	1	0	0	0
1594	73	0	0	1	0	0	0	0	0	1	1	2	1	1	1	79.99	0	0	0	0	0	1	0
1595	47	0	0	0	0	0	0	0	0	0	0	1	0	1	0	49.99	0	0	1	0	0	0	0
1596	84	0	1	0	0	0	0	0	0	0	0	1	0	1	0	120	0	0	0	0	0	0	1
1597	91	1	0	1	1	1	0	1	1	0	1	1	0	1	0	120	0	0	0	0	0	0	1
1598	64	1	0	0	0	0	0	0	0	0	0	0	0	0	0	69.99	0	0	0	0	1	0	0
1599	53	1	0	0	0	0	0	0	0	0	0	1	0	1	0	59.99	0	0	0	1	0	0	0
1600	45	0	0	0	0	0	0	0	0	0	0	0	0	0	0	49.99	0	0	1	0	0	0	0
1601	56	1	0	0	0	0	0	0	0	0	0	0	0	0	0	59.99	0	0	0	1	0	0	0
1602	46	1	0	0	0	0	0	0	0	0	0	0	0	0	0	49.99	0	0	1	0	0	0	0
1603	56	1	0	0	0	0	0	0	0	0	0	0	0	0	0	59.99	0	0	0	1	0	0	0
